# Supplementary material for: Insights into the coexistence of birds and humans in cropland through meta-analyses of bird exclosure studies, crop loss mitigation experiments, and social surveys
Source: PLoS Biol. 2023 Jul 6;21(7):e3002166. doi: 10.1371/journal.pbio.3002166 (PMC10325107; doi:10.1371/journal.pbio.3002166)
Supplement: S1 Data — (XLSX) [file pbio.3002166.s001.xlsx]

## Sheet: metainfo
Column name	Description
Order	The taxonomic order of species
Family	The taxonomic family of species
Family_common_name	The common name of taxonomic family
Birdlife_sciname	The scientific name of species in the Birdlife
HBW_sciname	The scientific name of species in the Handbook of the Birds of the World
IUCN_sciname	The scientific name of species in the IUCN
Common_name	The common name of a species
IUCN_threatened_status	The threatened status of species in the IUCN
Woody_crop	Whether a speceis was reported to consume woody crops in the Birds of the World, 1: yes; 2:no
Herbaceous_crop	Whether a speceis was reported to consume herbaceous crops in the Birds of the World, 1: yes; 2:no

## Sheet: List of species consuming crop
Order	Family	Family_common_name	Birdlife_sciname	HBW_sciname	IUCN_sciname	Common_name	IUCN_threatened_status	Woody_crop	Herbaceous_crop
Accipitriformes	Accipitridae	Hawks, eagles	Necrosyrtes monachus	Necrosyrtes monachus	Necrosyrtes monachus	Hooded Vulture	Critically Endangered	1	0
Accipitriformes	Accipitridae	Hawks, eagles	Haliaeetus leucocephalus	Haliaeetus leucocephalus	Haliaeetus leucocephalus	Bald Eagle	Least Concern	0	1
Accipitriformes	Accipitridae	Hawks, eagles	Polyboroides radiatus	Polyboroides radiatus	Polyboroides radiatus	Madagascar Harrier-hawk	Least Concern	1	0
Accipitriformes	Accipitridae	Hawks, eagles	Gypohierax angolensis	Gypohierax angolensis	Gypohierax angolensis	Palm-nut Vulture	Least Concern	1	0
Accipitriformes	Accipitridae	Hawks, eagles	Buteo buteo	Buteo buteo	Buteo buteo	Eurasian Buzzard	Least Concern	1	0
Anseriformes	Anatidae	Ducks, geese, swans	Aythya baeri	Aythya baeri	Aythya baeri	Baer's Pochard	Critically Endangered	0	1
Anseriformes	Anatidae	Ducks, geese, swans	Asarcornis scutulata	Asarcornis scutulata	Asarcornis scutulata	White-winged Duck	Endangered	0	1
Anseriformes	Anatidae	Ducks, geese, swans	Anas wyvilliana	Anas wyvilliana	Anas wyvilliana	Hawaiian Duck	Endangered	0	1
Anseriformes	Anatidae	Ducks, geese, swans	Anas bernieri	Anas bernieri	Anas bernieri	Madagascar Teal	Endangered	0	1
Anseriformes	Anatidae	Ducks, geese, swans	Alopochen aegyptiaca	Alopochen aegyptiaca	Alopochen aegyptiaca	Egyptian Goose	Least Concern	0	1
Anseriformes	Anatidae	Ducks, geese, swans	Dendrocygna autumnalis	Dendrocygna autumnalis	Dendrocygna autumnalis	Black-bellied Whistling-duck	Least Concern	0	1
Anseriformes	Anatidae	Ducks, geese, swans	Dendrocygna bicolor	Dendrocygna bicolor	Dendrocygna bicolor	Fulvous Whistling-duck	Least Concern	0	1
Anseriformes	Anatidae	Ducks, geese, swans	Dendrocygna eytoni	Dendrocygna eytoni	Dendrocygna eytoni	Plumed Whistling-duck	Least Concern	0	1
Anseriformes	Anatidae	Ducks, geese, swans	Dendrocygna javanica	Dendrocygna javanica	Dendrocygna javanica	Lesser Whistling-duck	Least Concern	0	1
Anseriformes	Anatidae	Ducks, geese, swans	Nomonyx dominicus	Nomonyx dominicus	Nomonyx dominicus	Masked Duck	Least Concern	0	1
Anseriformes	Anatidae	Ducks, geese, swans	Cygnus buccinator	Cygnus buccinator	Cygnus buccinator	Trumpeter Swan	Least Concern	1	1
Anseriformes	Anatidae	Ducks, geese, swans	Cygnus cygnus	Cygnus cygnus	Cygnus cygnus	Whooper Swan	Least Concern	0	1
Anseriformes	Anatidae	Ducks, geese, swans	Cygnus columbianus	Cygnus columbianus	Cygnus columbianus	Tundra Swan	Least Concern	1	1
Anseriformes	Anatidae	Ducks, geese, swans	Branta hutchinsii	Branta hutchinsii	Branta hutchinsii	Cackling Goose	Least Concern	0	1
Anseriformes	Anatidae	Ducks, geese, swans	Branta canadensis	Branta canadensis	Branta canadensis	Canada Goose	Least Concern	1	1
Anseriformes	Anatidae	Ducks, geese, swans	Anser caerulescens	Anser caerulescens	Anser caerulescens	Snow Goose	Least Concern	1	1
Anseriformes	Anatidae	Ducks, geese, swans	Anser rossii	Anser rossii	Anser rossii	Ross's Goose	Least Concern	0	1
Anseriformes	Anatidae	Ducks, geese, swans	Anser indicus	Anser indicus	Anser indicus	Bar-headed Goose	Least Concern	0	1
Anseriformes	Anatidae	Ducks, geese, swans	Anser anser	Anser anser	Anser anser	Greylag Goose	Least Concern	0	1
Anseriformes	Anatidae	Ducks, geese, swans	Anser fabalis	Anser fabalis	Anser fabalis	Bean Goose	Least Concern	0	1
Anseriformes	Anatidae	Ducks, geese, swans	Anser brachyrhynchus	Anser brachyrhynchus	Anser brachyrhynchus	Pink-footed Goose	Least Concern	0	1
Anseriformes	Anatidae	Ducks, geese, swans	Anser albifrons	Anser albifrons	Anser albifrons	Greater White-fronted Goose	Least Concern	0	1
Anseriformes	Anatidae	Ducks, geese, swans	Chloephaga poliocephala	Chloephaga poliocephala	Chloephaga poliocephala	Ashy-headed Goose	Least Concern	0	1
Anseriformes	Anatidae	Ducks, geese, swans	Tadorna ferruginea	Tadorna ferruginea	Tadorna ferruginea	Ruddy Shelduck	Least Concern	0	1
Anseriformes	Anatidae	Ducks, geese, swans	Tadorna cana	Tadorna cana	Tadorna cana	South African Shelduck	Least Concern	0	1
Anseriformes	Anatidae	Ducks, geese, swans	Plectropterus gambensis	Plectropterus gambensis	Plectropterus gambensis	Spur-winged Goose	Least Concern	0	1
Anseriformes	Anatidae	Ducks, geese, swans	Sarkidiornis sylvicola	Sarkidiornis sylvicola	Sarkidiornis sylvicola	American Comb Duck	Least Concern	0	1
Anseriformes	Anatidae	Ducks, geese, swans	Sarkidiornis melanotos	Sarkidiornis melanotos	Sarkidiornis melanotos	African Comb Duck	Least Concern	0	1
Anseriformes	Anatidae	Ducks, geese, swans	Aix sponsa	Aix sponsa	Aix sponsa	Wood Duck	Least Concern	0	1
Anseriformes	Anatidae	Ducks, geese, swans	Chenonetta jubata	Chenonetta jubata	Chenonetta jubata	Maned Duck	Least Concern	0	1
Anseriformes	Anatidae	Ducks, geese, swans	Netta erythrophthalma	Netta erythrophthalma	Netta erythrophthalma	Southern Pochard	Least Concern	0	1
Anseriformes	Anatidae	Ducks, geese, swans	Aythya americana	Aythya americana	Aythya americana	Redhead	Least Concern	0	1
Anseriformes	Anatidae	Ducks, geese, swans	Aythya valisineria	Aythya valisineria	Aythya valisineria	Canvasback	Least Concern	0	1
Anseriformes	Anatidae	Ducks, geese, swans	Aythya affinis	Aythya affinis	Aythya affinis	Lesser Scaup	Least Concern	0	1
Anseriformes	Anatidae	Ducks, geese, swans	Spatula querquedula	Spatula querquedula	Spatula querquedula	Garganey	Least Concern	0	1
Anseriformes	Anatidae	Ducks, geese, swans	Spatula cyanoptera	Spatula cyanoptera	Spatula cyanoptera	Cinnamon Teal	Least Concern	0	1
Anseriformes	Anatidae	Ducks, geese, swans	Spatula discors	Spatula discors	Spatula discors	Blue-winged Teal	Least Concern	0	1
Anseriformes	Anatidae	Ducks, geese, swans	Sibirionetta formosa	Sibirionetta formosa	Sibirionetta formosa	Baikal Teal	Least Concern	0	1
Anseriformes	Anatidae	Ducks, geese, swans	Mareca americana	Mareca americana	Mareca americana	American Wigeon	Least Concern	0	1
Anseriformes	Anatidae	Ducks, geese, swans	Anas platyrhynchos	Anas platyrhynchos	Anas platyrhynchos	Mallard	Least Concern	0	1
Anseriformes	Anatidae	Ducks, geese, swans	Anas rubripes	Anas rubripes	Anas rubripes	American Black Duck	Least Concern	1	1
Anseriformes	Anatidae	Ducks, geese, swans	Anas fulvigula	Anas fulvigula	Anas fulvigula	Mottled Duck	Least Concern	0	1
Anseriformes	Anatidae	Ducks, geese, swans	Anas bahamensis	Anas bahamensis	Anas bahamensis	White-cheeked Pintail	Least Concern	0	1
Anseriformes	Anatidae	Ducks, geese, swans	Anas erythrorhyncha	Anas erythrorhyncha	Anas erythrorhyncha	Red-billed Teal	Least Concern	0	1
Anseriformes	Anatidae	Ducks, geese, swans	Anas acuta	Anas acuta	Anas acuta	Northern Pintail	Least Concern	0	1
Anseriformes	Anatidae	Ducks, geese, swans	Chloephaga rubidiceps	Chloephaga rubidiceps	Chloephaga rubidiceps	Ruddy-headed Goose	Least Concern	0	0
Anseriformes	Anatidae	Ducks, geese, swans	Aix galericulata	Aix galericulata	Aix galericulata	Mandarin Duck	Least Concern	1	0
Anseriformes	Anatidae	Ducks, geese, swans	Cereopsis novaehollandiae	Cereopsis novaehollandiae	Cereopsis novaehollandiae	Cape Barren Goose	Least Concern	0	1
Anseriformes	Anatidae	Ducks, geese, swans	Branta bernicla	Branta bernicla	Branta bernicla	Brent Goose	Least Concern	0	1
Anseriformes	Anatidae	Ducks, geese, swans	Dendrocygna arborea	Dendrocygna arborea	Dendrocygna arborea	West Indian Whistling-duck	Near Threatened	0	1
Anseriformes	Anatidae	Ducks, geese, swans	Mareca falcata	Mareca falcata	Mareca falcata	Falcated Duck	Near Threatened	0	1
Anseriformes	Anatidae	Ducks, geese, swans	Neochen jubata	Oressochen jubatus	Neochen jubata	Orinoco Goose	Near Threatened	0	1
Anseriformes	Anatidae	Ducks, geese, swans	Branta ruficollis	Branta ruficollis	Branta ruficollis	Red-breasted Goose	Vulnerable	0	1
Anseriformes	Anatidae	Ducks, geese, swans	Anser cygnoid	Anser cygnoides	Anser cygnoid	Swan Goose	Vulnerable	0	1
Anseriformes	Anatidae	Ducks, geese, swans	Anser erythropus	Anser serrirostris	Anser erythropus	Lesser White-fronted Goose	Vulnerable	0	1
Anseriformes	Anatidae	Ducks, geese, swans	Anas luzonica	Anas luzonica	Anas luzonica	Philippine Duck	Vulnerable	0	1
Anseriformes	Anseranatidae	Magpie Goose	Anseranas semipalmata	Anseranas semipalmata	Anseranas semipalmata	Magpie Goose	Least Concern	0	1
Bucerotiformes	Bucerotidae	Hornbills	Lophoceros alboterminatus	Lophoceros alboterminatus	Lophoceros alboterminatus	Crowned Hornbill	Least Concern	1	1
Bucerotiformes	Bucerotidae	Hornbills	Bycanistes fistulator	Bycanistes fistulator	Bycanistes fistulator	Western Piping Hornbill	Least Concern	1	1
Bucerotiformes	Bucerotidae	Hornbills	Lophoceros fasciatus	Lophoceros fasciatus	Lophoceros fasciatus	Congo Pied Hornbill	Least Concern	1	0
Bucerotiformes	Bucerotidae	Hornbills	Horizocerus albocristatus	Horizocerus albocristatus	Horizocerus albocristatus	Western Long-tailed Hornbill	Least Concern	1	0
Bucerotiformes	Bucerotidae	Hornbills	Ceratogymna atrata	Ceratogymna atrata	Ceratogymna atrata	Black-casqued Hornbill	Least Concern	1	0
Bucerotiformes	Bucerotidae	Hornbills	Ceratogymna elata	Ceratogymna elata	Ceratogymna elata	Yellow-casqued Hornbill	Vulnerable	1	0
Bucerotiformes	Bucerotidae	Hornbills	Aceros nipalensis	Aceros nipalensis	Aceros nipalensis	Rufous-necked Hornbill	Vulnerable	1	0
Caprimulgiformes	Apodidae	Swifts	Cypsiurus balasiensis	Cypsiurus balasiensis	Cypsiurus balasiensis	Asian Palm-swift	Least Concern	0	1
Caprimulgiformes	Apodidae	Swifts	Aerodramus unicolor	Aerodramus unicolor	Aerodramus unicolor	Indian Swiftlet	Least Concern	1	0
Caprimulgiformes	Trochilidae	Hummingbirds	Eulidia yarrellii	Eulidia yarrellii	Eulidia yarrellii	Chilean Woodstar	Critically Endangered	0	1
Caprimulgiformes	Trochilidae	Hummingbirds	Ramphodon naevius	Ramphodon naevius	Ramphodon naevius	Saw-billed Hermit	Near Threatened	1	0
Cariamiformes	Cariamidae	Seriemas	Cariama cristata	Cariama cristata	Cariama cristata	Red-legged Seriema	Least Concern	0	1
Cathartiformes	Cathartidae	New World vultures	Cathartes aura	Cathartes aura	Cathartes aura	Turkey Vulture	Least Concern	1	0
Cathartiformes	Cathartidae	New World vultures	Coragyps atratus	Coragyps atratus	Coragyps atratus	American Black Vulture	Least Concern	1	0
Charadriiformes	Charadriidae	Plovers	Pluvialis fulva	Pluvialis fulva	Pluvialis fulva	Pacific Golden Plover	Least Concern	1	0
Charadriiformes	Glareolidae	Coursers, pratincoles	Glareola pratincola	Glareola pratincola	Glareola pratincola	Collared Pratincole	Least Concern	0	1
Charadriiformes	Jacanidae	Jacanas	Jacana jacana	Jacana jacana	Jacana jacana	Wattled Jacana	Least Concern	0	1
Charadriiformes	Laridae	Gulls, terns, skimmers	Larus pipixcan	Leucophaeus pipixcan	Larus pipixcan	Franklin's Gull	Least Concern	0	1
Charadriiformes	Laridae	Gulls, terns, skimmers	Larus audouinii	Ichthyaetus audouinii	Larus audouinii	Audouin's Gull	Least Concern	1	1
Charadriiformes	Laridae	Gulls, terns, skimmers	Larus delawarensis	Larus delawarensis	Larus delawarensis	Ring-billed Gull	Least Concern	0	1
Charadriiformes	Laridae	Gulls, terns, skimmers	Larus canus	Larus canus	Larus canus	Mew Gull	Least Concern	1	1
Charadriiformes	Laridae	Gulls, terns, skimmers	Larus ridibundus	Chroicocephalus ridibundus	Larus ridibundus	Black-headed Gull	Least Concern	1	1
Charadriiformes	Laridae	Gulls, terns, skimmers	Larus atricilla	Leucophaeus atricilla	Larus atricilla	Laughing Gull	Least Concern	1	0
Charadriiformes	Laridae	Gulls, terns, skimmers	Larus californicus	Larus californicus	Larus californicus	California Gull	Least Concern	1	0
Charadriiformes	Laridae	Gulls, terns, skimmers	Larus argentatus	Larus argentatus	Larus argentatus	European Herring Gull	Least Concern	1	1
Charadriiformes	Rostratulidae	Painted-snipes	Rostratula benghalensis	Rostratula benghalensis	Rostratula benghalensis	Greater Painted-snipe	Least Concern	0	1
Charadriiformes	Scolopacidae	Sandpipers, snipes, phalaropes	Numenius borealis	Numenius borealis	Numenius borealis	Eskimo Curlew	Critically Endangered	1	0
Charadriiformes	Scolopacidae	Sandpipers, snipes, phalaropes	Bartramia longicauda	Bartramia longicauda	Bartramia longicauda	Upland Sandpiper	Least Concern	0	1
Charadriiformes	Scolopacidae	Sandpipers, snipes, phalaropes	Numenius americanus	Numenius americanus	Numenius americanus	Long-billed Curlew	Least Concern	0	1
Charadriiformes	Scolopacidae	Sandpipers, snipes, phalaropes	Calidris pugnax	Calidris pugnax	Calidris pugnax	Ruff	Least Concern	0	1
Charadriiformes	Scolopacidae	Sandpipers, snipes, phalaropes	Scolopax rusticola	Scolopax rusticola	Scolopax rusticola	Eurasian Woodcock	Least Concern	0	1
Charadriiformes	Scolopacidae	Sandpipers, snipes, phalaropes	Numenius phaeopus	Numenius phaeopus	Numenius phaeopus	Whimbrel	Least Concern	1	0
Charadriiformes	Scolopacidae	Sandpipers, snipes, phalaropes	Tringa incana	Tringa incana	Tringa incana	Wandering Tattler	Least Concern	1	0
Charadriiformes	Scolopacidae	Sandpipers, snipes, phalaropes	Limosa limosa	Limosa limosa	Limosa limosa	Black-tailed Godwit	Near Threatened	0	1
Charadriiformes	Scolopacidae	Sandpipers, snipes, phalaropes	Numenius tahitiensis	Numenius tahitiensis	Numenius tahitiensis	Bristle-thighed Curlew	Vulnerable	1	0
Charadriiformes	Stercorariidae	Skuas	Stercorarius longicaudus	Stercorarius longicaudus	Stercorarius longicaudus	Long-tailed Jaeger	Least Concern	0	1
Coliiformes	Coliidae	Mousebirds	Colius castanotus	Colius castanotus	Colius castanotus	Red-backed Mousebird	Least Concern	1	1
Coliiformes	Coliidae	Mousebirds	Colius striatus	Colius striatus	Colius striatus	Speckled Mousebird	Least Concern	1	0
Coliiformes	Coliidae	Mousebirds	Urocolius macrourus	Urocolius macrourus	Urocolius macrourus	Blue-naped Mousebird	Least Concern	1	0
Columbiformes	Columbidae	Pigeons, doves	Ptilinopus huttoni	Ptilinopus huttoni	Ptilinopus huttoni	Rapa Fruit-dove	Critically Endangered	1	0
Columbiformes	Columbidae	Pigeons, doves	Paraclaravis geoffroyi	Paraclaravis geoffroyi	Paraclaravis geoffroyi	Purple-winged Ground-dove	Critically Endangered	1	0
Columbiformes	Columbidae	Pigeons, doves	Didunculus strigirostris	Didunculus strigirostris	Didunculus strigirostris	Tooth-billed Pigeon	Critically Endangered	0	1
Columbiformes	Columbidae	Pigeons, doves	Ducula galeata	Ducula galeata	Ducula galeata	Nukuhiva Imperial-pigeon	Endangered	1	0
Columbiformes	Columbidae	Pigeons, doves	Starnoenas cyanocephala	Starnoenas cyanocephala	Starnoenas cyanocephala	Blue-headed Quail-dove	Endangered	0	1
Columbiformes	Columbidae	Pigeons, doves	Treron sanctithomae	Treron sanctithomae	Treron sanctithomae	Sao Tome Green-pigeon	Endangered	0	1
Columbiformes	Columbidae	Pigeons, doves	Ducula aurorae	Ducula aurorae	Ducula aurorae	Polynesian Imperial-pigeon	Endangered	1	1
Columbiformes	Columbidae	Pigeons, doves	Streptopelia decaocto	Streptopelia decaocto	Streptopelia decaocto	Eurasian Collared-dove	Least Concern	1	1
Columbiformes	Columbidae	Pigeons, doves	Patagioenas fasciata	Patagioenas fasciata	Patagioenas fasciata	Northern Band-tailed Pigeon	Least Concern	1	1
Columbiformes	Columbidae	Pigeons, doves	Patagioenas flavirostris	Patagioenas flavirostris	Patagioenas flavirostris	Red-billed Pigeon	Least Concern	1	1
Columbiformes	Columbidae	Pigeons, doves	Columba livia	Columba livia	Columba livia	Rock Dove	Least Concern	1	1
Columbiformes	Columbidae	Pigeons, doves	Columba guinea	Columba guinea	Columba guinea	Speckled Pigeon	Least Concern	0	1
Columbiformes	Columbidae	Pigeons, doves	Columba albitorques	Columba albitorques	Columba albitorques	White-collared Pigeon	Least Concern	0	1
Columbiformes	Columbidae	Pigeons, doves	Columba palumbus	Columba palumbus	Columba palumbus	Common Woodpigeon	Least Concern	1	1
Columbiformes	Columbidae	Pigeons, doves	Columba trocaz	Columba trocaz	Columba trocaz	Madeira Laurel-pigeon	Least Concern	1	1
Columbiformes	Columbidae	Pigeons, doves	Columba bollii	Columba bollii	Columba bollii	Dark-tailed Laurel-pigeon	Least Concern	0	1
Columbiformes	Columbidae	Pigeons, doves	Columba vitiensis	Columba vitiensis	Columba vitiensis	Metallic Pigeon	Least Concern	0	1
Columbiformes	Columbidae	Pigeons, doves	Streptopelia lugens	Streptopelia lugens	Streptopelia lugens	Dusky Turtle-dove	Least Concern	0	1
Columbiformes	Columbidae	Pigeons, doves	Streptopelia orientalis	Streptopelia orientalis	Streptopelia orientalis	Oriental Turtle-dove	Least Concern	0	1
Columbiformes	Columbidae	Pigeons, doves	Streptopelia semitorquata	Streptopelia semitorquata	Streptopelia semitorquata	Red-eyed Dove	Least Concern	0	1
Columbiformes	Columbidae	Pigeons, doves	Streptopelia tranquebarica	Streptopelia tranquebarica	Streptopelia tranquebarica	Red Turtle-dove	Least Concern	0	1
Columbiformes	Columbidae	Pigeons, doves	Spilopelia senegalensis	Streptopelia senegalensis	Spilopelia senegalensis	Laughing Dove	Least Concern	0	1
Columbiformes	Columbidae	Pigeons, doves	Macropygia ruficeps	Macropygia ruficeps	Macropygia ruficeps	Little Cuckoo-dove	Least Concern	0	1
Columbiformes	Columbidae	Pigeons, doves	Patagioenas maculosa	Patagioenas maculosa	Patagioenas maculosa	Spot-winged Pigeon	Least Concern	0	1
Columbiformes	Columbidae	Pigeons, doves	Leptotila verreauxi	Leptotila verreauxi	Leptotila verreauxi	White-tipped Dove	Least Concern	1	1
Columbiformes	Columbidae	Pigeons, doves	Zenaida asiatica	Zenaida asiatica	Zenaida asiatica	White-winged Dove	Least Concern	0	1
Columbiformes	Columbidae	Pigeons, doves	Zenaida auriculata	Zenaida auriculata	Zenaida auriculata	Eared Dove	Least Concern	0	1
Columbiformes	Columbidae	Pigeons, doves	Columbina inca	Columbina inca	Columbina inca	Inca Dove	Least Concern	0	1
Columbiformes	Columbidae	Pigeons, doves	Phaps chalcoptera	Phaps chalcoptera	Phaps chalcoptera	Common Bronzewing	Least Concern	0	1
Columbiformes	Columbidae	Pigeons, doves	Ocyphaps lophotes	Ocyphaps lophotes	Ocyphaps lophotes	Crested Pigeon	Least Concern	0	1
Columbiformes	Columbidae	Pigeons, doves	Geopelia striata	Geopelia striata	Geopelia striata	Zebra Dove	Least Concern	0	1
Columbiformes	Columbidae	Pigeons, doves	Treron affinis	Treron affinis	Treron affinis	Grey-fronted Green-pigeon	Least Concern	0	1
Columbiformes	Columbidae	Pigeons, doves	Treron curvirostra	Treron curvirostra	Treron curvirostra	Thick-billed Green-pigeon	Least Concern	0	1
Columbiformes	Columbidae	Pigeons, doves	Treron calvus	Treron calvus	Treron calvus	African Green-pigeon	Least Concern	1	1
Columbiformes	Columbidae	Pigeons, doves	Lopholaimus antarcticus	Streptopelia chinensis	Lopholaimus antarcticus	Topknot Pigeon	Least Concern	1	1
Columbiformes	Columbidae	Pigeons, doves	Columba arquatrix	Columba arquatrix	Columba arquatrix	African Olive-pigeon	Least Concern	1	0
Columbiformes	Columbidae	Pigeons, doves	Patagioenas corensis	Patagioenas corensis	Patagioenas corensis	Bare-eyed Pigeon	Least Concern	1	0
Columbiformes	Columbidae	Pigeons, doves	Ptilinopus dupetithouarsii	Ptilinopus dupetithouarsii	Ptilinopus dupetithouarsii	White-capped Fruit-dove	Least Concern	1	1
Columbiformes	Columbidae	Pigeons, doves	Columba hodgsonii	Columba hodgsonii	Columba hodgsonii	Speckled Woodpigeon	Least Concern	0	1
Columbiformes	Columbidae	Pigeons, doves	Streptopelia decipiens	Streptopelia decipiens	Streptopelia decipiens	Mourning Collared-dove	Least Concern	0	1
Columbiformes	Columbidae	Pigeons, doves	Macropygia mackinlayi	Macropygia mackinlayi	Macropygia mackinlayi	Mackinlay's Cuckoo-dove	Least Concern	0	1
Columbiformes	Columbidae	Pigeons, doves	Turacoena manadensis	Turacoena manadensis	Turacoena manadensis	White-faced Cuckoo-dove	Least Concern	1	0
Columbiformes	Columbidae	Pigeons, doves	Turacoena sulaensis	Turacoena sulaensis	Turacoena sulaensis	Sula Cuckoo-dove	Least Concern	1	0
Columbiformes	Columbidae	Pigeons, doves	Leptotila jamaicensis	Leptotila jamaicensis	Leptotila jamaicensis	Caribbean Dove	Least Concern	1	0
Columbiformes	Columbidae	Pigeons, doves	Columbina picui	Columbina picui	Columbina picui	Picui Dove	Least Concern	0	1
Columbiformes	Columbidae	Pigeons, doves	Chalcophaps longirostris	Chalcophaps longirostris	Chalcophaps longirostris	Brown-capped Emerald Dove	Least Concern	1	0
Columbiformes	Columbidae	Pigeons, doves	Turtur afer	Turtur afer	Turtur afer	Blue-spotted Wood-dove	Least Concern	0	1
Columbiformes	Columbidae	Pigeons, doves	Turtur tympanistria	Turtur tympanistria	Turtur tympanistria	Tambourine Dove	Least Concern	0	1
Columbiformes	Columbidae	Pigeons, doves	Phapitreron leucotis	Phapitreron leucotis	Phapitreron leucotis	White-eared Brown-dove	Least Concern	0	1
Columbiformes	Columbidae	Pigeons, doves	Treron bicinctus	Treron bicinctus	Treron bicinctus	Orange-breasted Green-pigeon	Least Concern	1	0
Columbiformes	Columbidae	Pigeons, doves	Ducula concinna	Ducula concinna	Ducula concinna	Blue-tailed Imperial-pigeon	Least Concern	1	0
Columbiformes	Columbidae	Pigeons, doves	Alectroenas pulcherrimus	Alectroenas pulcherrimus	Alectroenas pulcherrimus	Seychelles Blue-pigeon	Least Concern	1	0
Columbiformes	Columbidae	Pigeons, doves	Ptilinopus purpuratus	Ptilinopus purpuratus	Ptilinopus purpuratus	Grey-green Fruit-dove	Least Concern	1	0
Columbiformes	Columbidae	Pigeons, doves	Alopecoenas xanthonurus	Alopecoenas xanthonurus	Alopecoenas xanthonurus	White-throated Ground-dove	Near Threatened	1	0
Columbiformes	Columbidae	Pigeons, doves	Ducula whartoni	Ducula whartoni	Ducula whartoni	Christmas Imperial-pigeon	Near Threatened	1	0
Columbiformes	Columbidae	Pigeons, doves	Ducula goliath	Ducula goliath	Ducula goliath	New Caledonian Imperial-pigeon	Near Threatened	0	1
Columbiformes	Columbidae	Pigeons, doves	Columba punicea	Columba punicea	Columba punicea	Pale-capped Pigeon	Vulnerable	0	1
Columbiformes	Columbidae	Pigeons, doves	Nesoenas mayeri	Nesoenas mayeri	Nesoenas mayeri	Pink Pigeon	Vulnerable	0	1
Columbiformes	Columbidae	Pigeons, doves	Streptopelia turtur	Streptopelia turtur	Streptopelia turtur	European Turtle-dove	Vulnerable	0	1
Columbiformes	Columbidae	Pigeons, doves	Treron pembaensis	Treron pembaensis	Treron pembaensis	Pemba Green-pigeon	Vulnerable	1	0
Coraciiformes	Alcedinidae	Kingfishers	Halcyon malimbica	Halcyon malimbica	Halcyon malimbica	Blue-breasted Kingfisher	Least Concern	1	0
Coraciiformes	Coraciidae	Rollers	Coracias garrulus	Coracias garrulus	Coracias garrulus	European Roller	Least Concern	1	0
Coraciiformes	Coraciidae	Rollers	Coracias cyanogaster	Coracias cyanogaster	Coracias cyanogaster	Blue-bellied Roller	Least Concern	1	0
Coraciiformes	Meropidae	Bee-eaters	Merops albicollis	Merops albicollis	Merops albicollis	White-throated Bee-eater	Least Concern	1	0
Cuculiformes	Cuculidae	Cuckoos	Coccyzus americanus	Coccyzus americanus	Coccyzus americanus	Yellow-billed Cuckoo	Least Concern	1	0
Cuculiformes	Cuculidae	Cuckoos	Centropus nigrorufus	Centropus nigrorufus	Centropus nigrorufus	Javan Coucal	Vulnerable	0	1
Falconiformes	Falconidae	Falcons, caracaras	Phalcoboenus chimango	Milvago chimango	Phalcoboenus chimango	Chimango Caracara	Least Concern	1	1
Falconiformes	Falconidae	Falcons, caracaras	Falco ardosiaceus	Falco ardosiaceus	Falco ardosiaceus	Grey Kestrel	Least Concern	1	0
Galliformes	Cracidae	Guans, chachalacas, curassows	Pipile pipile	Pipile pipile	Pipile pipile	Trinidad Piping-guan	Critically Endangered	1	0
Galliformes	Cracidae	Guans, chachalacas, curassows	Pauxi unicornis	Pauxi unicornis	Pauxi unicornis	Horned Curassow	Critically Endangered	1	0
Galliformes	Cracidae	Guans, chachalacas, curassows	Crax globulosa	Crax globulosa	Crax globulosa	Wattled Curassow	Endangered	0	1
Galliformes	Cracidae	Guans, chachalacas, curassows	Ortalis vetula	Ortalis vetula	Ortalis vetula	Plain Chachalaca	Least Concern	1	1
Galliformes	Cracidae	Guans, chachalacas, curassows	Ortalis leucogastra	Ortalis leucogastra	Ortalis leucogastra	White-bellied Chachalaca	Least Concern	1	0
Galliformes	Cracidae	Guans, chachalacas, curassows	Ortalis cinereiceps	Ortalis cinereiceps	Ortalis cinereiceps	Grey-headed Chachalaca	Least Concern	1	0
Galliformes	Cracidae	Guans, chachalacas, curassows	Ortalis motmot	Ortalis motmot	Ortalis motmot	Little Chachalaca	Least Concern	1	0
Galliformes	Cracidae	Guans, chachalacas, curassows	Ortalis erythroptera	Ortalis erythroptera	Ortalis erythroptera	Rufous-headed Chachalaca	Vulnerable	1	0
Galliformes	Numididae	Guineafowl	Numida meleagris	Numida meleagris	Numida meleagris	Helmeted Guineafowl	Least Concern	0	1
Galliformes	Odontophoridae	New World quails	Callipepla californica	Callipepla californica	Callipepla californica	California Quail	Least Concern	0	1
Galliformes	Odontophoridae	New World quails	Dactylortyx thoracicus	Dactylortyx thoracicus	Dactylortyx thoracicus	Singing Quail	Least Concern	1	0
Galliformes	Odontophoridae	New World quails	Callipepla douglasii	Callipepla douglasii	Callipepla douglasii	Elegant Quail	Least Concern	0	1
Galliformes	Odontophoridae	New World quails	Callipepla gambelii	Callipepla gambelii	Callipepla gambelii	Gambel's Quail	Least Concern	0	1
Galliformes	Odontophoridae	New World quails	Colinus virginianus	Colinus virginianus	Colinus virginianus	Northern Bobwhite	Near Threatened	0	1
Galliformes	Phasianidae	Pheasants, partridges, turkeys	Pavo muticus	Pavo muticus	Pavo muticus	Green Peafowl	Endangered	0	1
Galliformes	Phasianidae	Pheasants, partridges, turkeys	Centrocercus minimus	Centrocercus minimus	Centrocercus minimus	Gunnison Grouse	Endangered	0	1
Galliformes	Phasianidae	Pheasants, partridges, turkeys	Alectoris chukar	Alectoris chukar	Alectoris chukar	Chukar	Least Concern	1	1
Galliformes	Phasianidae	Pheasants, partridges, turkeys	Phasianus colchicus	Phasianus colchicus	Phasianus colchicus	Common Pheasant	Least Concern	1	1
Galliformes	Phasianidae	Pheasants, partridges, turkeys	Meleagris gallopavo	Meleagris gallopavo	Meleagris gallopavo	Wild Turkey	Least Concern	1	1
Galliformes	Phasianidae	Pheasants, partridges, turkeys	Tetrao urogallus	Tetrao urogallus	Tetrao urogallus	Western Capercaillie	Least Concern	1	1
Galliformes	Phasianidae	Pheasants, partridges, turkeys	Tympanuchus phasianellus	Tympanuchus phasianellus	Tympanuchus phasianellus	Sharp-tailed Grouse	Least Concern	1	1
Galliformes	Phasianidae	Pheasants, partridges, turkeys	Pavo cristatus	Pavo cristatus	Pavo cristatus	Indian Peafowl	Least Concern	0	1
Galliformes	Phasianidae	Pheasants, partridges, turkeys	Polyplectron bicalcaratum	Polyplectron bicalcaratum	Polyplectron bicalcaratum	Grey Peacock-pheasant	Least Concern	1	1
Galliformes	Phasianidae	Pheasants, partridges, turkeys	Coturnix pectoralis	Coturnix pectoralis	Coturnix pectoralis	Stubble Quail	Least Concern	0	1
Galliformes	Phasianidae	Pheasants, partridges, turkeys	Tetraogallus himalayensis	Tetraogallus himalayensis	Tetraogallus himalayensis	Himalayan Snowcock	Least Concern	0	1
Galliformes	Phasianidae	Pheasants, partridges, turkeys	Perdicula asiatica	Perdicula asiatica	Perdicula asiatica	Jungle Bush-quail	Least Concern	0	1
Galliformes	Phasianidae	Pheasants, partridges, turkeys	Pternistis bicalcaratus	Pternistis bicalcaratus	Pternistis bicalcaratus	Double-spurred Francolin	Least Concern	0	1
Galliformes	Phasianidae	Pheasants, partridges, turkeys	Pternistis icterorhynchus	Pternistis icterorhynchus	Pternistis icterorhynchus	Heuglin's Francolin	Least Concern	0	1
Galliformes	Phasianidae	Pheasants, partridges, turkeys	Pternistis adspersus	Pternistis adspersus	Pternistis adspersus	Red-billed Francolin	Least Concern	0	1
Galliformes	Phasianidae	Pheasants, partridges, turkeys	Pternistis swainsonii	Pternistis swainsonii	Pternistis swainsonii	Swainson's Francolin	Least Concern	0	1
Galliformes	Phasianidae	Pheasants, partridges, turkeys	Francolinus francolinus	Francolinus francolinus	Francolinus francolinus	Black Francolin	Least Concern	1	1
Galliformes	Phasianidae	Pheasants, partridges, turkeys	Francolinus pondicerianus	Francolinus pondicerianus	Francolinus pondicerianus	Grey Francolin	Least Concern	1	1
Galliformes	Phasianidae	Pheasants, partridges, turkeys	Bambusicola fytchii	Bambusicola fytchii	Bambusicola fytchii	Mountain Bamboo-partridge	Least Concern	0	1
Galliformes	Phasianidae	Pheasants, partridges, turkeys	Gallus gallus	Gallus gallus	Gallus gallus	Red Junglefowl	Least Concern	0	1
Galliformes	Phasianidae	Pheasants, partridges, turkeys	Crossoptilon auritum	Crossoptilon auritum	Crossoptilon auritum	Blue Eared-pheasant	Least Concern	0	1
Galliformes	Phasianidae	Pheasants, partridges, turkeys	Perdix perdix	Perdix perdix	Perdix perdix	Grey Partridge	Least Concern	0	1
Galliformes	Phasianidae	Pheasants, partridges, turkeys	Dendragapus obscurus	Dendragapus obscurus	Dendragapus obscurus	Dusky Grouse	Least Concern	1	1
Galliformes	Phasianidae	Pheasants, partridges, turkeys	Dendragapus fuliginosus	Dendragapus fuliginosus	Dendragapus fuliginosus	Sooty Grouse	Least Concern	1	1
Galliformes	Phasianidae	Pheasants, partridges, turkeys	Pternistis erckelii	Pternistis erckelii	Pternistis erckelii	Erckel's Francolin	Least Concern	1	0
Galliformes	Phasianidae	Pheasants, partridges, turkeys	Alectoris melanocephala	Alectoris melanocephala	Alectoris melanocephala	Arabian Partridge	Least Concern	0	1
Galliformes	Phasianidae	Pheasants, partridges, turkeys	Pternistis squamatus	Pternistis squamatus	Pternistis squamatus	Scaly Francolin	Least Concern	0	1
Galliformes	Phasianidae	Pheasants, partridges, turkeys	Pternistis rufopictus	Pternistis rufopictus	Pternistis rufopictus	Grey-breasted Francolin	Least Concern	0	1
Galliformes	Phasianidae	Pheasants, partridges, turkeys	Francolinus pictus	Francolinus pictus	Francolinus pictus	Painted Francolin	Least Concern	0	1
Galliformes	Phasianidae	Pheasants, partridges, turkeys	Perdix dauurica	Perdix dauurica	Perdix dauurica	Daurian Partridge	Least Concern	0	1
Galliformes	Phasianidae	Pheasants, partridges, turkeys	Lagopus muta	Lagopus muta	Lagopus muta	Rock Ptarmigan	Least Concern	1	1
Galliformes	Phasianidae	Pheasants, partridges, turkeys	Falcipennis canadensis	Falcipennis canadensis	Falcipennis canadensis	Spruce Grouse	Least Concern	1	0
Galliformes	Phasianidae	Pheasants, partridges, turkeys	Alectoris graeca	Alectoris graeca	Alectoris graeca	Rock Partridge	Near Threatened	1	0
Galliformes	Phasianidae	Pheasants, partridges, turkeys	Lyrurus mlokosiewiczi	Tetrao mlokosiewiczi	Lyrurus mlokosiewiczi	Caucasian Grouse	Near Threatened	1	0
Galliformes	Phasianidae	Pheasants, partridges, turkeys	Pternistis harwoodi	Pternistis harwoodi	Pternistis harwoodi	Harwood's Francolin	Near Threatened	0	1
Galliformes	Phasianidae	Pheasants, partridges, turkeys	Crossoptilon crossoptilon	Crossoptilon crossoptilon	Crossoptilon crossoptilon	White Eared-pheasant	Near Threatened	0	1
Galliformes	Phasianidae	Pheasants, partridges, turkeys	Francolinus gularis	Francolinus gularis	Francolinus gularis	Swamp Francolin	Vulnerable	0	1
Galliformes	Phasianidae	Pheasants, partridges, turkeys	Catreus wallichii	Catreus wallichii	Catreus wallichii	Cheer Pheasant	Vulnerable	0	1
Galliformes	Phasianidae	Pheasants, partridges, turkeys	Tympanuchus cupido	Tympanuchus cupido	Tympanuchus cupido	Greater Prairie-chicken	Vulnerable	0	1
Galliformes	Phasianidae	Pheasants, partridges, turkeys	Tympanuchus pallidicinctus	Tympanuchus pallidicinctus	Tympanuchus pallidicinctus	Lesser Prairie-chicken	Vulnerable	0	1
Galliformes	Phasianidae	Pheasants, partridges, turkeys	Syrmaticus reevesii	Syrmaticus reevesii	Syrmaticus reevesii	Reeves's Pheasant	Vulnerable	1	0
Gruiformes	Gruidae	Cranes	Grus americana	Grus americana	Grus americana	Whooping Crane	Endangered	1	1
Gruiformes	Gruidae	Cranes	Antigone canadensis	Antigone canadensis	Grus canadensis	Sandhill Crane	Least Concern	0	1
Gruiformes	Gruidae	Cranes	Antigone rubicunda	Antigone rubicunda	Grus rubicunda	Brolga	Least Concern	0	1
Gruiformes	Gruidae	Cranes	Anthropoides virgo	Anthropoides virgo	Anthropoides virgo	Demoiselle Crane	Least Concern	0	1
Gruiformes	Gruidae	Cranes	Balearica pavonina	Balearica pavonina	Balearica pavonina	Black Crowned-crane	Vulnerable	0	1
Gruiformes	Gruidae	Cranes	Antigone antigone	Antigone antigone	Grus antigone	Sarus Crane	Vulnerable	0	1
Gruiformes	Gruidae	Cranes	Grus nigricollis	Grus nigricollis	Grus nigricollis	Black-necked Crane	Vulnerable	0	1
Gruiformes	Rallidae	Rails, gallinules, coots	Hypotaenidia owstoni	Gallirallus owstoni	Hypotaenidia owstoni	Guam Rail	Critically Endangered	0	1
Gruiformes	Rallidae	Rails, gallinules, coots	Laterallus leucopyrrhus	Laterallus leucopyrrhus	Laterallus leucopyrrhus	Red-and-white Crake	Least Concern	0	1
Gruiformes	Rallidae	Rails, gallinules, coots	Rallus crepitans	Rallus crepitans	Rallus crepitans	Clapper Rail	Least Concern	0	1
Gruiformes	Rallidae	Rails, gallinules, coots	Aramides cajaneus	Aramides cajaneus	Aramides cajaneus	Grey-necked Wood-rail	Least Concern	0	1
Gruiformes	Rallidae	Rails, gallinules, coots	Aramides albiventris	Aramides albiventris	Aramides albiventris	Russet-naped Wood-rail	Least Concern	0	1
Gruiformes	Rallidae	Rails, gallinules, coots	Gallicrex cinerea	Gallicrex cinerea	Gallicrex cinerea	Watercock	Least Concern	0	1
Gruiformes	Rallidae	Rails, gallinules, coots	Porphyrio porphyrio	Porphyrio porphyrio	Porphyrio porphyrio	Purple Swamphen	Least Concern	0	1
Gruiformes	Rallidae	Rails, gallinules, coots	Porphyrio martinicus	Porphyrio martinica	Porphyrio martinicus	Purple Gallinule	Least Concern	0	1
Gruiformes	Rallidae	Rails, gallinules, coots	Porphyrio flavirostris	Porphyrio melanotus	Porphyrio flavirostris	Azure Gallinule	Least Concern	0	1
Gruiformes	Rallidae	Rails, gallinules, coots	Fulica americana	Fulica americana	Fulica americana	American Coot	Least Concern	0	1
Gruiformes	Rallidae	Rails, gallinules, coots	Rallus aquaticus	Rallus aquaticus	Rallus aquaticus	Western Water Rail	Least Concern	1	0
Gruiformes	Rallidae	Rails, gallinules, coots	Gallinula chloropus	Gallinula chloropus	Gallinula chloropus	Common Moorhen	Least Concern	0	1
Gruiformes	Rallidae	Rails, gallinules, coots	Tribonyx ventralis	Tribonyx ventralis	Tribonyx ventralis	Black-tailed Native-hen	Least Concern	1	1
Gruiformes	Rallidae	Rails, gallinules, coots	Tribonyx mortierii	Tribonyx mortierii	Tribonyx mortierii	Tasmanian Native-hen	Least Concern	0	1
Gruiformes	Rallidae	Rails, gallinules, coots	Fulica atra	Fulica atra	Fulica atra	Common Coot	Least Concern	0	1
Gruiformes	Rallidae	Rails, gallinules, coots	Rallus elegans	Rallus elegans	Rallus elegans	King Rail	Near Threatened	1	0
Gruiformes	Rallidae	Rails, gallinules, coots	Hypotaenidia rovianae	Gallirallus rovianae	Hypotaenidia rovianae	Roviana Rail	Near Threatened	1	0
Musophagiformes	Musophagidae	Turacos	Corythaeola cristata	Corythaeola cristata	Corythaeola cristata	Great Blue Turaco	Least Concern	1	0
Musophagiformes	Musophagidae	Turacos	Crinifer piscator	Crinifer piscator	Crinifer piscator	Western Plantain-eater	Least Concern	1	0
Musophagiformes	Musophagidae	Turacos	Musophaga rossae	Musophaga rossae	Musophaga rossae	Ross's Turaco	Least Concern	1	0
Otidiformes	Otididae	Bustards	Ardeotis arabs	Ardeotis arabs	Ardeotis arabs	Arabian Bustard	Near Threatened	0	1
Otidiformes	Otididae	Bustards	Eupodotis caerulescens	Eupodotis caerulescens	Eupodotis caerulescens	Blue Bustard	Near Threatened	0	1
Otidiformes	Otididae	Bustards	Otis tarda	Otis tarda	Otis tarda	Great Bustard	Vulnerable	0	1
Otidiformes	Otididae	Bustards	Chlamydotis undulata	Chlamydotis undulata	Chlamydotis undulata	African Houbara	Vulnerable	0	1
Passeriformes	Acrocephalidae	Reed-warblers	Hippolais polyglotta	Hippolais polyglotta	Hippolais polyglotta	Melodious Warbler	Least Concern	1	0
Passeriformes	Acrocephalidae	Reed-warblers	Hippolais icterina	Hippolais icterina	Hippolais icterina	Icterine Warbler	Least Concern	1	0
Passeriformes	Acrocephalidae	Reed-warblers	Acrocephalus melanopogon	Acrocephalus melanopogon	Acrocephalus melanopogon	Moustached Warbler	Least Concern	1	0
Passeriformes	Acrocephalidae	Reed-warblers	Acrocephalus scirpaceus	Acrocephalus scirpaceus	Acrocephalus scirpaceus	Common Reed-warbler	Least Concern	1	0
Passeriformes	Aegithalidae	Long-tailed tits	Psaltriparus minimus	Psaltriparus minimus	Psaltriparus minimus	American Bushtit	Least Concern	1	0
Passeriformes	Aegithalidae	Long-tailed tits	Aegithalos caudatus	Aegithalos caudatus	Aegithalos caudatus	Long-tailed Tit	Least Concern	1	1
Passeriformes	Alaudidae	Larks	Eremopterix hova	Eremopterix hova	Eremopterix hova	Madagascar Lark	Least Concern	0	1
Passeriformes	Alaudidae	Larks	Melanocorypha calandra	Melanocorypha calandra	Melanocorypha calandra	Calandra Lark	Least Concern	0	1
Passeriformes	Alaudidae	Larks	Calandrella brachydactyla	Calandrella brachydactyla	Calandrella brachydactyla	Greater Short-toed Lark	Least Concern	0	1
Passeriformes	Alaudidae	Larks	Eremophila alpestris	Eremophila alpestris	Eremophila alpestris	Horned Lark	Least Concern	0	1
Passeriformes	Alaudidae	Larks	Alauda arvensis	Alauda arvensis	Alauda arvensis	Eurasian Skylark	Least Concern	0	1
Passeriformes	Alaudidae	Larks	Galerida cristata	Galerida cristata	Galerida cristata	Crested Lark	Least Concern	0	1
Passeriformes	Alaudidae	Larks	Ammomanes phoenicura	Ammomanes phoenicura	Ammomanes phoenicura	Rufous-tailed Lark	Least Concern	0	1
Passeriformes	Alaudidae	Larks	Melanocorypha bimaculata	Melanocorypha bimaculata	Melanocorypha bimaculata	Bimaculated Lark	Least Concern	0	1
Passeriformes	Alaudidae	Larks	Alauda leucoptera	Alauda leucoptera	Alauda leucoptera	White-winged Lark	Least Concern	0	1
Passeriformes	Bombycillidae	Waxwings	Bombycilla garrulus	Bombycilla garrulus	Bombycilla garrulus	Bohemian Waxwing	Least Concern	1	1
Passeriformes	Bombycillidae	Waxwings	Bombycilla cedrorum	Bombycilla cedrorum	Bombycilla cedrorum	Cedar Waxwing	Least Concern	1	1
Passeriformes	Bombycillidae	Waxwings	Bombycilla japonica	Bombycilla japonica	Bombycilla japonica	Japanese Waxwing	Near Threatened	1	0
Passeriformes	Calcariidae	Longspurs	Calcarius lapponicus	Calcarius lapponicus	Calcarius lapponicus	Lapland Longspur	Least Concern	0	1
Passeriformes	Calcariidae	Longspurs	Calcarius pictus	Calcarius pictus	Calcarius pictus	Smith's Longspur	Least Concern	0	1
Passeriformes	Calcariidae	Longspurs	Plectrophenax nivalis	Plectrophenax nivalis	Plectrophenax nivalis	Snow Bunting	Least Concern	0	1
Passeriformes	Calcariidae	Longspurs	Calcarius ornatus	Calcarius ornatus	Calcarius ornatus	Chestnut-collared Longspur	Vulnerable	0	1
Passeriformes	Calyptomenidae	African and green broadbills	Calyptomena whiteheadi	Calyptomena whiteheadi	Calyptomena whiteheadi	Whitehead's Broadbill	Least Concern	1	0
Passeriformes	Cardinalidae	Cardinals	Pheucticus melanocephalus	Pheucticus melanocephalus	Pheucticus melanocephalus	Black-headed Grosbeak	Least Concern	1	1
Passeriformes	Cardinalidae	Cardinals	Passerina leclancherii	Passerina leclancherii	Passerina leclancherii	Orange-breasted Bunting	Least Concern	1	1
Passeriformes	Cardinalidae	Cardinals	Piranga ludoviciana	Piranga ludoviciana	Piranga ludoviciana	Western Tanager	Least Concern	1	1
Passeriformes	Cardinalidae	Cardinals	Cardinalis cardinalis	Cardinalis cardinalis	Cardinalis cardinalis	Northern Cardinal	Least Concern	1	1
Passeriformes	Cardinalidae	Cardinals	Pheucticus ludovicianus	Pheucticus ludovicianus	Pheucticus ludovicianus	Rose-breasted Grosbeak	Least Concern	0	1
Passeriformes	Cardinalidae	Cardinals	Spiza americana	Spiza americana	Spiza americana	Dickcissel	Least Concern	0	1
Passeriformes	Cardinalidae	Cardinals	Passerina cyanea	Passerina cyanea	Passerina cyanea	Indigo Bunting	Least Concern	1	1
Passeriformes	Cardinalidae	Cardinals	Passerina caerulea	Passerina caerulea	Passerina caerulea	Blue Grosbeak	Least Concern	0	1
Passeriformes	Cardinalidae	Cardinals	Passerina amoena	Passerina amoena	Passerina amoena	Lazuli Bunting	Least Concern	0	1
Passeriformes	Cardinalidae	Cardinals	Passerina ciris	Passerina ciris	Passerina ciris	Painted Bunting	Least Concern	0	1
Passeriformes	Cardinalidae	Cardinals	Piranga olivacea	Piranga olivacea	Piranga olivacea	Scarlet Tanager	Least Concern	0	1
Passeriformes	Cardinalidae	Cardinals	Cardinalis sinuatus	Cardinalis sinuatus	Cardinalis sinuatus	Pyrrhuloxia	Least Concern	0	1
Passeriformes	Cardinalidae	Cardinals	Piranga flava	Piranga flava	Piranga flava	Red Tanager	Least Concern	1	1
Passeriformes	Cardinalidae	Cardinals	Caryothraustes celaeno	Rhodothraupis celaeno	Caryothraustes celaeno	Crimson-collared Grosbeak	Least Concern	1	0
Passeriformes	Cardinalidae	Cardinals	Piranga rubra	Piranga rubra	Piranga rubra	Summer Tanager	Least Concern	1	1
Passeriformes	Certhiidae	Treecreepers	Certhia americana	Certhia americana	Certhia americana	American Treecreeper	Least Concern	0	1
Passeriformes	Corvidae	Crows and jays	Corvus ossifragus	Corvus ossifragus	Corvus ossifragus	Fish Crow	Least Concern	1	1
Passeriformes	Corvidae	Crows and jays	Corvus albus	Corvus albus	Corvus albus	Pied Crow	Least Concern	1	1
Passeriformes	Corvidae	Crows and jays	Corvus brachyrhynchos	Corvus brachyrhynchos	Corvus brachyrhynchos	American Crow	Least Concern	1	1
Passeriformes	Corvidae	Crows and jays	Aphelocoma californica	Aphelocoma californica	Aphelocoma californica	Western Scrub-jay	Least Concern	1	1
Passeriformes	Corvidae	Crows and jays	Corvus cryptoleucus	Corvus cryptoleucus	Corvus cryptoleucus	Chihuahuan Raven	Least Concern	0	1
Passeriformes	Corvidae	Crows and jays	Aphelocoma wollweberi	Aphelocoma wollweberi	Aphelocoma wollweberi	Mexican Jay	Least Concern	0	1
Passeriformes	Corvidae	Crows and jays	Cyanocorax sanblasianus	Cyanocorax sanblasianus	Cyanocorax sanblasianus	San Blas Jay	Least Concern	0	1
Passeriformes	Corvidae	Crows and jays	Dendrocitta cinerascens	Dendrocitta cinerascens	Dendrocitta cinerascens	Bornean Treepie	Least Concern	0	1
Passeriformes	Corvidae	Crows and jays	Podoces hendersoni	Podoces hendersoni	Podoces hendersoni	Mongolian Ground-jay	Least Concern	0	1
Passeriformes	Corvidae	Crows and jays	Podoces pleskei	Podoces pleskei	Podoces pleskei	Iranian Ground-jay	Least Concern	0	1
Passeriformes	Corvidae	Crows and jays	Pica hudsonia	Pica hudsonia	Pica hudsonia	Black-billed Magpie	Least Concern	1	1
Passeriformes	Corvidae	Crows and jays	Corvus capensis	Corvus capensis	Corvus capensis	Cape Crow	Least Concern	0	1
Passeriformes	Corvidae	Crows and jays	Corvus frugilegus	Corvus frugilegus	Corvus frugilegus	Rook	Least Concern	0	1
Passeriformes	Corvidae	Crows and jays	Corvus albicollis	Corvus albicollis	Corvus albicollis	White-necked Raven	Least Concern	0	1
Passeriformes	Corvidae	Crows and jays	Corvus ruficollis	Corvus ruficollis	Corvus ruficollis	Brown-necked Raven	Least Concern	1	1
Passeriformes	Corvidae	Crows and jays	Corvus violaceus	Corvus violaceus	Corvus violaceus	Violet Crow	Least Concern	0	1
Passeriformes	Corvidae	Crows and jays	Corvus splendens	Corvus splendens	Corvus splendens	House Crow	Least Concern	0	1
Passeriformes	Corvidae	Crows and jays	Corvus macrorhynchos	Corvus macrorhynchos	Corvus macrorhynchos	Large-billed Crow	Least Concern	1	1
Passeriformes	Corvidae	Crows and jays	Cyanocitta cristata	Cyanocitta cristata	Cyanocitta cristata	Blue Jay	Least Concern	1	1
Passeriformes	Corvidae	Crows and jays	Cyanocorax cyanomelas	Cyanocorax cyanomelas	Cyanocorax cyanomelas	Purplish Jay	Least Concern	0	1
Passeriformes	Corvidae	Crows and jays	Cyanocorax formosus	Calocitta formosa	Cyanocorax formosus	White-throated Magpie-jay	Least Concern	0	1
Passeriformes	Corvidae	Crows and jays	Cyanocorax chrysops	Cyanocorax chrysops	Cyanocorax chrysops	Plush-crested Jay	Least Concern	0	1
Passeriformes	Corvidae	Crows and jays	Cyanocorax yucatanicus	Cyanocorax yucatanicus	Cyanocorax yucatanicus	Yucatan Jay	Least Concern	1	1
Passeriformes	Corvidae	Crows and jays	Cyanocorax beecheii	Cyanocorax beecheii	Cyanocorax beecheii	Purplish-backed Jay	Least Concern	0	1
Passeriformes	Corvidae	Crows and jays	Cyanopica cooki	Cyanopica cooki	Cyanopica cooki	Iberian Azure-winged Magpie	Least Concern	1	1
Passeriformes	Corvidae	Crows and jays	Ptilostomus afer	Ptilostomus afer	Ptilostomus afer	Piapiac	Least Concern	1	0
Passeriformes	Corvidae	Crows and jays	Dendrocitta vagabunda	Dendrocitta vagabunda	Dendrocitta vagabunda	Rufous Treepie	Least Concern	1	1
Passeriformes	Corvidae	Crows and jays	Dendrocitta formosae	Dendrocitta formosae	Dendrocitta formosae	Grey Treepie	Least Concern	0	1
Passeriformes	Corvidae	Crows and jays	Pyrrhocorax pyrrhocorax	Pyrrhocorax pyrrhocorax	Pyrrhocorax pyrrhocorax	Red-billed Chough	Least Concern	1	0
Passeriformes	Corvidae	Crows and jays	Pyrrhocorax graculus	Pyrrhocorax graculus	Pyrrhocorax graculus	Yellow-billed Chough	Least Concern	1	0
Passeriformes	Corvidae	Crows and jays	Perisoreus canadensis	Perisoreus canadensis	Perisoreus canadensis	Grey Jay	Least Concern	1	0
Passeriformes	Corvidae	Crows and jays	Garrulus glandarius	Garrulus glandarius	Garrulus glandarius	Eurasian Jay	Least Concern	1	1
Passeriformes	Corvidae	Crows and jays	Pica pica	Pica pica	Pica pica	Eurasian Magpie	Least Concern	0	1
Passeriformes	Corvidae	Crows and jays	Nucifraga multipunctata	Nucifraga multipunctata	Nucifraga multipunctata	Large-spotted Nutcracker	Least Concern	1	0
Passeriformes	Corvidae	Crows and jays	Corvus jamaicensis	Corvus jamaicensis	Corvus jamaicensis	Jamaican Crow	Least Concern	1	1
Passeriformes	Corvidae	Crows and jays	Corvus rhipidurus	Corvus rhipidurus	Corvus rhipidurus	Fan-tailed Raven	Least Concern	1	0
Passeriformes	Corvidae	Crows and jays	Corvus meeki	Corvus meeki	Corvus meeki	Bougainville Crow	Least Concern	1	0
Passeriformes	Corvidae	Crows and jays	Pica nutalli	Pica nuttalli	Pica nutalli	Yellow-billed Magpie	Vulnerable	1	1
Passeriformes	Corvidae	Crows and jays	Corvus pectoralis	Corvus pectoralis	Corvus pectoralis	Collared Crow	Vulnerable	0	1
Passeriformes	Corvidae	Crows and jays	Garrulus lidthi	Garrulus lidthi	Garrulus lidthi	Amami Jay	Vulnerable	1	0
Passeriformes	Corvidae	Crows and jays	Aphelocoma coerulescens	Aphelocoma coerulescens	Aphelocoma coerulescens	Florida Scrub-jay	Vulnerable	1	0
Passeriformes	Cotingidae	Cotingas	Phytotoma rara	Phytotoma rara	Phytotoma rara	Rufous-tailed Plantcutter	Least Concern	0	1
Passeriformes	Cotingidae	Cotingas	Snowornis cryptolophus	Snowornis cryptolophus	Snowornis cryptolophus	Olivaceous Piha	Least Concern	1	0
Passeriformes	Cotingidae	Cotingas	Procnias tricarunculatus	Procnias tricarunculatus	Procnias tricarunculatus	Three-wattled Bellbird	Vulnerable	1	0
Passeriformes	Dicaeidae	Flowerpeckers	Dicaeum trigonostigma	Dicaeum trigonostigma	Dicaeum trigonostigma	Orange-bellied Flowerpecker	Least Concern	0	1
Passeriformes	Dicaeidae	Flowerpeckers	Dicaeum hirundinaceum	Dicaeum hirundinaceum	Dicaeum hirundinaceum	Mistletoebird	Least Concern	0	1
Passeriformes	Dicruridae	Drongos	Dicrurus macrocercus	Dicrurus macrocercus	Dicrurus macrocercus	Black Drongo	Least Concern	0	1
Passeriformes	Emberizidae	Old World buntings	Emberiza aureola	Emberiza aureola	Emberiza aureola	Yellow-breasted Bunting	Critically Endangered	0	1
Passeriformes	Emberizidae	Old World buntings	Emberiza citrinella	Emberiza citrinella	Emberiza citrinella	Yellowhammer	Least Concern	1	1
Passeriformes	Emberizidae	Old World buntings	Emberiza melanocephala	Emberiza melanocephala	Emberiza melanocephala	Black-headed Bunting	Least Concern	0	1
Passeriformes	Emberizidae	Old World buntings	Emberiza bruniceps	Emberiza bruniceps	Emberiza bruniceps	Red-headed Bunting	Least Concern	0	1
Passeriformes	Emberizidae	Old World buntings	Emberiza calandra	Emberiza calandra	Emberiza calandra	Corn Bunting	Least Concern	0	1
Passeriformes	Emberizidae	Old World buntings	Emberiza leucocephalos	Emberiza leucocephalos	Emberiza leucocephalos	Pine Bunting	Least Concern	0	1
Passeriformes	Emberizidae	Old World buntings	Emberiza tahapisi	Emberiza tahapisi	Emberiza tahapisi	Cinnamon-breasted Bunting	Least Concern	0	1
Passeriformes	Emberizidae	Old World buntings	Emberiza cirlus	Emberiza cirlus	Emberiza cirlus	Cirl Bunting	Least Concern	1	1
Passeriformes	Emberizidae	Old World buntings	Emberiza schoeniclus	Emberiza schoeniclus	Emberiza schoeniclus	Reed Bunting	Least Concern	0	1
Passeriformes	Emberizidae	Old World buntings	Emberiza pusilla	Emberiza pusilla	Emberiza pusilla	Little Bunting	Least Concern	0	1
Passeriformes	Emberizidae	Old World buntings	Emberiza spodocephala	Emberiza spodocephala	Emberiza spodocephala	Black-faced Bunting	Least Concern	0	1
Passeriformes	Emberizidae	Old World buntings	Emberiza rustica	Emberiza rustica	Emberiza rustica	Rustic Bunting	Vulnerable	0	1
Passeriformes	Estrildidae	Waxbills	Lonchura oryzivora	Lonchura oryzivora	Lonchura oryzivora	Java Sparrow	Endangered	0	1
Passeriformes	Estrildidae	Waxbills	Spermophaga haematina	Spermophaga haematina	Spermophaga haematina	Western Bluebill	Least Concern	1	1
Passeriformes	Estrildidae	Waxbills	Mandingoa nitidula	Mandingoa nitidula	Mandingoa nitidula	Green Twinspot	Least Concern	1	1
Passeriformes	Estrildidae	Waxbills	Spermestes bicolor	Spermestes bicolor	Spermestes bicolor	Black-and-white Mannikin	Least Concern	1	1
Passeriformes	Estrildidae	Waxbills	Lagonosticta senegala	Lagonosticta senegala	Lagonosticta senegala	Red-billed Firefinch	Least Concern	0	1
Passeriformes	Estrildidae	Waxbills	Pyrenestes sanguineus	Pyrenestes sanguineus	Pyrenestes sanguineus	Crimson Seedcracker	Least Concern	0	1
Passeriformes	Estrildidae	Waxbills	Estrilda nonnula	Estrilda nonnula	Estrilda nonnula	Black-crowned Waxbill	Least Concern	0	1
Passeriformes	Estrildidae	Waxbills	Cryptospiza reichenovii	Cryptospiza reichenovii	Cryptospiza reichenovii	Red-faced Crimsonwing	Least Concern	0	1
Passeriformes	Estrildidae	Waxbills	Spermestes cucullata	Spermestes cucullata	Spermestes cucullata	Bronze Mannikin	Least Concern	0	1
Passeriformes	Estrildidae	Waxbills	Spermestes fringilloides	Spermestes fringilloides	Spermestes fringilloides	Magpie Mannikin	Least Concern	0	1
Passeriformes	Estrildidae	Waxbills	Euodice malabarica	Euodice malabarica	Euodice malabarica	Indian Silverbill	Least Concern	0	1
Passeriformes	Estrildidae	Waxbills	Lonchura leucogastroides	Lonchura leucogastroides	Lonchura leucogastroides	Javan Munia	Least Concern	0	1
Passeriformes	Estrildidae	Waxbills	Lonchura fuscans	Lonchura fuscans	Lonchura fuscans	Dusky Munia	Least Concern	0	1
Passeriformes	Estrildidae	Waxbills	Lonchura punctulata	Lonchura punctulata	Lonchura punctulata	Scaly-breasted Munia	Least Concern	0	1
Passeriformes	Estrildidae	Waxbills	Lonchura kelaarti	Lonchura kelaarti	Lonchura kelaarti	Black-throated Munia	Least Concern	0	1
Passeriformes	Estrildidae	Waxbills	Lonchura leucogastra	Lonchura leucogastra	Lonchura leucogastra	White-bellied Munia	Least Concern	0	1
Passeriformes	Estrildidae	Waxbills	Lonchura quinticolor	Lonchura quinticolor	Lonchura quinticolor	Five-coloured Munia	Least Concern	0	1
Passeriformes	Estrildidae	Waxbills	Lonchura atricapilla	Lonchura atricapilla	Lonchura atricapilla	Chestnut Munia	Least Concern	0	1
Passeriformes	Estrildidae	Waxbills	Lonchura ferruginosa	Lonchura ferruginosa	Lonchura ferruginosa	White-capped Munia	Least Concern	0	1
Passeriformes	Estrildidae	Waxbills	Lonchura maja	Lonchura maja	Lonchura maja	White-headed Munia	Least Concern	0	1
Passeriformes	Estrildidae	Waxbills	Lonchura pallida	Lonchura pallida	Lonchura pallida	Pale-headed Munia	Least Concern	0	1
Passeriformes	Estrildidae	Waxbills	Lonchura grandis	Lonchura grandis	Lonchura grandis	Great-billed Mannikin	Least Concern	0	1
Passeriformes	Estrildidae	Waxbills	Heteromunia pectoralis	Heteromunia pectoralis	Heteromunia pectoralis	Pictorella Mannikin	Least Concern	0	1
Passeriformes	Estrildidae	Waxbills	Erythrura hyperythra	Erythrura hyperythra	Erythrura hyperythra	Tawny-breasted Parrotfinch	Least Concern	0	1
Passeriformes	Estrildidae	Waxbills	Erythrura prasina	Erythrura prasina	Erythrura prasina	Pin-tailed Parrotfinch	Least Concern	0	1
Passeriformes	Estrildidae	Waxbills	Erythrura pealii	Erythrura pealii	Erythrura pealii	Fiji Parrotfinch	Least Concern	0	1
Passeriformes	Estrildidae	Waxbills	Nigrita fusconotus	Nigrita fusconotus	Nigrita fusconotus	White-breasted Nigrita	Least Concern	1	0
Passeriformes	Estrildidae	Waxbills	Nigrita bicolor	Nigrita bicolor	Nigrita bicolor	Chestnut-breasted Nigrita	Least Concern	1	0
Passeriformes	Estrildidae	Waxbills	Nigrita luteifrons	Nigrita luteifrons	Nigrita luteifrons	Pale-fronted Nigrita	Least Concern	1	0
Passeriformes	Estrildidae	Waxbills	Nigrita canicapillus	Nigrita canicapillus	Nigrita canicapillus	Grey-headed Nigrita	Least Concern	1	0
Passeriformes	Estrildidae	Waxbills	Estrilda rufibarba	Estrilda rufibarba	Estrilda rufibarba	Arabian Waxbill	Least Concern	0	1
Passeriformes	Estrildidae	Waxbills	Neochmia ruficauda	Neochmia ruficauda	Neochmia ruficauda	Star Finch	Least Concern	0	1
Passeriformes	Estrildidae	Waxbills	Poephila personata	Poephila personata	Poephila personata	Masked Finch	Least Concern	0	1
Passeriformes	Estrildidae	Waxbills	Erythrura papuana	Erythrura papuana	Erythrura papuana	Papuan Parrotfinch	Least Concern	0	1
Passeriformes	Estrildidae	Waxbills	Lonchura stygia	Lonchura stygia	Lonchura stygia	Black Mannikin	Near Threatened	0	1
Passeriformes	Estrildidae	Waxbills	Lonchura fuscata	Lonchura fuscata	Lonchura fuscata	Timor Sparrow	Near Threatened	0	1
Passeriformes	Estrildidae	Waxbills	Erythrura viridifacies	Erythrura viridifacies	Erythrura viridifacies	Green-faced Parrotfinch	Vulnerable	0	1
Passeriformes	Estrildidae	Waxbills	Erythrura kleinschmidti	Erythrura kleinschmidti	Erythrura kleinschmidti	Pink-billed Parrotfinch	Vulnerable	1	0
Passeriformes	Eurylaimidae	Typical broadbills	Pseudocalyptomena graueri	Pseudocalyptomena graueri	Pseudocalyptomena graueri	Grauer's Broadbill	Vulnerable	1	0
Passeriformes	Fringillidae	Finches	Psittirostra psittacea	Psittirostra psittacea	Psittirostra psittacea	Ou	Critically Endangered	1	1
Passeriformes	Fringillidae	Finches	Fringilla coelebs	Fringilla coelebs	Fringilla coelebs	Common Chaffinch	Least Concern	1	1
Passeriformes	Fringillidae	Finches	Fringilla montifringilla	Fringilla montifringilla	Fringilla montifringilla	Brambling	Least Concern	1	1
Passeriformes	Fringillidae	Finches	Coccothraustes coccothraustes	Coccothraustes coccothraustes	Coccothraustes coccothraustes	Hawfinch	Least Concern	1	1
Passeriformes	Fringillidae	Finches	Carpodacus erythrinus	Carpodacus erythrinus	Carpodacus erythrinus	Common Rosefinch	Least Concern	1	1
Passeriformes	Fringillidae	Finches	Pyrrhula pyrrhula	Pyrrhula pyrrhula	Pyrrhula pyrrhula	Eurasian Bullfinch	Least Concern	1	1
Passeriformes	Fringillidae	Finches	Haemorhous mexicanus	Haemorhous mexicanus	Haemorhous mexicanus	House Finch	Least Concern	1	1
Passeriformes	Fringillidae	Finches	Chloris chloris	Chloris chloris	Chloris chloris	European Greenfinch	Least Concern	1	1
Passeriformes	Fringillidae	Finches	Crithagra citrinelloides	Crithagra citrinelloides	Crithagra citrinelloides	Abyssinian Citril	Least Concern	1	1
Passeriformes	Fringillidae	Finches	Carduelis carduelis	Carduelis carduelis	Carduelis carduelis	European Goldfinch	Least Concern	1	1
Passeriformes	Fringillidae	Finches	Mycerobas carnipes	Mycerobas carnipes	Mycerobas carnipes	White-winged Grosbeak	Least Concern	0	1
Passeriformes	Fringillidae	Finches	Leucosticte nemoricola	Leucosticte nemoricola	Leucosticte nemoricola	Plain Mountain-finch	Least Concern	0	1
Passeriformes	Fringillidae	Finches	Leucosticte brandti	Leucosticte brandti	Leucosticte brandti	Brandt's Mountain-finch	Least Concern	0	1
Passeriformes	Fringillidae	Finches	Leucosticte tephrocotis	Leucosticte tephrocotis	Leucosticte tephrocotis	Grey-crowned Rosy-Finch	Least Concern	0	1
Passeriformes	Fringillidae	Finches	Rhodospiza obsoleta	Rhodospiza obsoleta	Rhodospiza obsoleta	Desert Finch	Least Concern	0	1
Passeriformes	Fringillidae	Finches	Chloris sinica	Chloris sinica	Chloris sinica	Oriental Greenfinch	Least Concern	0	1
Passeriformes	Fringillidae	Finches	Chloris spinoides	Chloris spinoides	Chloris spinoides	Yellow-breasted Greenfinch	Least Concern	0	1
Passeriformes	Fringillidae	Finches	Linurgus olivaceus	Linurgus olivaceus	Linurgus olivaceus	Oriole Finch	Least Concern	0	1
Passeriformes	Fringillidae	Finches	Crithagra hyposticta	Crithagra hyposticta	Crithagra hyposticta	East African Citril	Least Concern	0	1
Passeriformes	Fringillidae	Finches	Crithagra leucopygia	Crithagra leucopygia	Crithagra leucopygia	White-rumped Seedeater	Least Concern	0	1
Passeriformes	Fringillidae	Finches	Crithagra atrogularis	Crithagra atrogularis	Crithagra atrogularis	Black-throated Canary	Least Concern	0	1
Passeriformes	Fringillidae	Finches	Crithagra rothschildi	Crithagra rothschildi	Crithagra rothschildi	Arabian Serin	Least Concern	0	1
Passeriformes	Fringillidae	Finches	Crithagra sulphurata	Crithagra sulphurata	Crithagra sulphurata	Brimstone Canary	Least Concern	0	1
Passeriformes	Fringillidae	Finches	Crithagra albogularis	Crithagra albogularis	Crithagra albogularis	White-throated Canary	Least Concern	0	1
Passeriformes	Fringillidae	Finches	Crithagra gularis	Crithagra gularis	Crithagra gularis	Streaky-headed Seedeater	Least Concern	1	1
Passeriformes	Fringillidae	Finches	Crithagra mennelli	Crithagra mennelli	Crithagra mennelli	Black-eared Seedeater	Least Concern	0	1
Passeriformes	Fringillidae	Finches	Crithagra menachensis	Crithagra menachensis	Crithagra menachensis	Yemen Serin	Least Concern	0	1
Passeriformes	Fringillidae	Finches	Linaria flavirostris	Linaria flavirostris	Linaria flavirostris	Twite	Least Concern	1	1
Passeriformes	Fringillidae	Finches	Linaria cannabina	Linaria cannabina	Linaria cannabina	Common Linnet	Least Concern	0	1
Passeriformes	Fringillidae	Finches	Linaria yemenensis	Linaria yemenensis	Linaria yemenensis	Yemen Linnet	Least Concern	0	1
Passeriformes	Fringillidae	Finches	Acanthis flammea	Acanthis flammea	Acanthis flammea	Redpoll	Least Concern	1	1
Passeriformes	Fringillidae	Finches	Serinus serinus	Serinus serinus	Serinus serinus	European Serin	Least Concern	0	1
Passeriformes	Fringillidae	Finches	Serinus canicollis	Serinus canicollis	Serinus canicollis	Cape Canary	Least Concern	0	1
Passeriformes	Fringillidae	Finches	Spinus spinus	Spinus spinus	Spinus spinus	Eurasian Siskin	Least Concern	1	1
Passeriformes	Fringillidae	Finches	Pinicola enucleator	Pinicola enucleator	Pinicola enucleator	Pine Grosbeak	Least Concern	1	0
Passeriformes	Fringillidae	Finches	Haemorhous cassinii	Haemorhous cassinii	Haemorhous cassinii	Cassin's Finch	Least Concern	1	0
Passeriformes	Fringillidae	Finches	Haemorhous purpureus	Haemorhous purpureus	Haemorhous purpureus	Purple Finch	Least Concern	1	0
Passeriformes	Fringillidae	Finches	Mycerobas icterioides	Mycerobas icterioides	Mycerobas icterioides	Black-and-yellow Grosbeak	Least Concern	1	0
Passeriformes	Fringillidae	Finches	Mycerobas affinis	Mycerobas affinis	Mycerobas affinis	Collared Grosbeak	Least Concern	1	0
Passeriformes	Fringillidae	Finches	Carpodacus edwardsii	Carpodacus edwardsii	Carpodacus edwardsii	Dark-rumped Rosefinch	Least Concern	1	0
Passeriformes	Fringillidae	Finches	Carpodacus subhimachalus	Carpodacus subhimachalus	Carpodacus subhimachalus	Crimson-browed Finch	Least Concern	1	0
Passeriformes	Fringillidae	Finches	Carpodacus trifasciatus	Carpodacus trifasciatus	Carpodacus trifasciatus	Three-banded Rosefinch	Least Concern	1	0
Passeriformes	Fringillidae	Finches	Euphonia jamaica	Euphonia jamaica	Euphonia jamaica	Jamaican Euphonia	Least Concern	1	0
Passeriformes	Fringillidae	Finches	Euphonia affinis	Euphonia affinis	Euphonia affinis	Scrub Euphonia	Least Concern	1	1
Passeriformes	Fringillidae	Finches	Euphonia hirundinacea	Euphonia hirundinacea	Euphonia hirundinacea	Yellow-throated Euphonia	Least Concern	0	1
Passeriformes	Fringillidae	Finches	Mycerobas melanozanthos	Mycerobas melanozanthos	Mycerobas melanozanthos	Spot-winged Grosbeak	Least Concern	1	0
Passeriformes	Fringillidae	Finches	Chlorodrepanis virens	Chlorodrepanis virens	Chlorodrepanis virens	Hawaii Amakihi	Least Concern	1	0
Passeriformes	Fringillidae	Finches	Carpodacus rhodochlamys	Carpodacus rhodochlamys	Carpodacus rhodochlamys	Red-mantled Rosefinch	Least Concern	1	0
Passeriformes	Fringillidae	Finches	Carpodacus synoicus	Carpodacus synoicus	Carpodacus synoicus	Sinai Rosefinch	Least Concern	0	1
Passeriformes	Fringillidae	Finches	Carpodacus sibiricus	Carpodacus sibiricus	Carpodacus sibiricus	Long-tailed Rosefinch	Least Concern	1	0
Passeriformes	Fringillidae	Finches	Pyrrhula aurantiaca	Pyrrhula aurantiaca	Pyrrhula aurantiaca	Orange Bullfinch	Least Concern	1	0
Passeriformes	Fringillidae	Finches	Rhodopechys sanguineus	Rhodopechys sanguineus	Rhodopechys sanguineus	Eurasian Crimson-winged Finch	Least Concern	0	1
Passeriformes	Fringillidae	Finches	Bucanetes githagineus	Bucanetes githagineus	Bucanetes githagineus	Trumpeter Finch	Least Concern	0	1
Passeriformes	Fringillidae	Finches	Crithagra mozambica	Crithagra mozambica	Crithagra mozambica	Yellow-fronted Canary	Least Concern	0	1
Passeriformes	Fringillidae	Finches	Crithagra rufobrunnea	Crithagra rufobrunnea	Crithagra rufobrunnea	Principe Seedeater	Least Concern	1	0
Passeriformes	Fringillidae	Finches	Loxia pytyopsittacus	Loxia pytyopsittacus	Loxia pytyopsittacus	Parrot Crossbill	Least Concern	0	1
Passeriformes	Fringillidae	Finches	Carduelis corsicana	Acanthis cabaret	Carduelis corsicana	Corsican Finch	Least Concern	1	0
Passeriformes	Fringillidae	Finches	Serinus canaria	Serinus canaria	Serinus canaria	Island Canary	Least Concern	0	1
Passeriformes	Fringillidae	Finches	Serinus flavivertex	Serinus flavivertex	Serinus flavivertex	Yellow-crowned Canary	Least Concern	0	1
Passeriformes	Fringillidae	Finches	Spinus magellanicus	Spinus magellanicus	Spinus magellanicus	Hooded Siskin	Least Concern	0	1
Passeriformes	Fringillidae	Finches	Hesperiphona vespertina	Coccothraustes vespertinus	Hesperiphona vespertina	Evening Grosbeak	Vulnerable	1	0
Passeriformes	Fringillidae	Finches	Chlorodrepanis stejnegeri	Chlorodrepanis stejnegeri	Chlorodrepanis stejnegeri	Kauai Amakihi	Vulnerable	1	0
Passeriformes	Fringillidae	Finches	Chlorodrepanis flava	Chlorodrepanis flava	Chlorodrepanis flava	Oahu Amakihi	Vulnerable	1	0
Passeriformes	Fringillidae	Finches	Pyrrhula murina	Pyrrhula murina	Pyrrhula murina	Azores Bullfinch	Vulnerable	1	0
Passeriformes	Hirundinidae	Swallows and martins	Hirundo rustica	Hirundo rustica	Hirundo rustica	Barn Swallow	Least Concern	0	1
Passeriformes	Icteridae	New World blackbirds	Agelaius xanthomus	Agelaius xanthomus	Agelaius xanthomus	Yellow-shouldered Blackbird	Endangered	0	1
Passeriformes	Icteridae	New World blackbirds	Agelaius tricolor	Agelaius tricolor	Agelaius tricolor	Tricolored Blackbird	Endangered	0	1
Passeriformes	Icteridae	New World blackbirds	Icteria virens	Icteria virens	Icteria virens	Yellow-breasted Chat	Least Concern	1	1
Passeriformes	Icteridae	New World blackbirds	Icterus graduacauda	Icterus graduacauda	Icterus graduacauda	Audubon's Oriole	Least Concern	1	1
Passeriformes	Icteridae	New World blackbirds	Euphagus cyanocephalus	Euphagus cyanocephalus	Euphagus cyanocephalus	Brewer's Blackbird	Least Concern	1	1
Passeriformes	Icteridae	New World blackbirds	Quiscalus major	Quiscalus major	Quiscalus major	Boat-tailed Grackle	Least Concern	1	1
Passeriformes	Icteridae	New World blackbirds	Quiscalus mexicanus	Quiscalus mexicanus	Quiscalus mexicanus	Great-tailed Grackle	Least Concern	1	1
Passeriformes	Icteridae	New World blackbirds	Curaeus curaeus	Curaeus curaeus	Curaeus curaeus	Austral Blackbird	Least Concern	1	1
Passeriformes	Icteridae	New World blackbirds	Xanthocephalus xanthocephalus	Xanthocephalus xanthocephalus	Xanthocephalus xanthocephalus	Yellow-headed Blackbird	Least Concern	0	1
Passeriformes	Icteridae	New World blackbirds	Dolichonyx oryzivorus	Dolichonyx oryzivorus	Dolichonyx oryzivorus	Bobolink	Least Concern	0	1
Passeriformes	Icteridae	New World blackbirds	Leistes militaris	Leistes militaris	Leistes militaris	Red-breasted Blackbird	Least Concern	0	1
Passeriformes	Icteridae	New World blackbirds	Leistes loyca	Leistes loyca	Leistes loyca	Long-tailed Meadowlark	Least Concern	0	1
Passeriformes	Icteridae	New World blackbirds	Agelaius phoeniceus	Agelaius phoeniceus	Agelaius phoeniceus	Red-winged Blackbird	Least Concern	0	1
Passeriformes	Icteridae	New World blackbirds	Molothrus oryzivorus	Molothrus oryzivorus	Molothrus oryzivorus	Giant Cowbird	Least Concern	0	1
Passeriformes	Icteridae	New World blackbirds	Molothrus bonariensis	Molothrus bonariensis	Molothrus bonariensis	Shiny Cowbird	Least Concern	0	1
Passeriformes	Icteridae	New World blackbirds	Molothrus aeneus	Molothrus aeneus	Molothrus aeneus	Bronzed Cowbird	Least Concern	0	1
Passeriformes	Icteridae	New World blackbirds	Dives dives	Dives dives	Dives dives	Melodious Blackbird	Least Concern	0	1
Passeriformes	Icteridae	New World blackbirds	Quiscalus niger	Quiscalus niger	Quiscalus niger	Greater Antillean Grackle	Least Concern	0	1
Passeriformes	Icteridae	New World blackbirds	Gymnomystax mexicanus	Gymnomystax mexicanus	Gymnomystax mexicanus	Oriole Blackbird	Least Concern	0	1
Passeriformes	Icteridae	New World blackbirds	Amblyramphus holosericeus	Amblyramphus holosericeus	Amblyramphus holosericeus	Scarlet-headed Blackbird	Least Concern	0	1
Passeriformes	Icteridae	New World blackbirds	Gnorimopsar chopi	Gnorimopsar chopi	Gnorimopsar chopi	Chopi Blackbird	Least Concern	0	1
Passeriformes	Icteridae	New World blackbirds	Agelaioides badius	Agelaioides badius	Agelaioides badius	Greyish Baywing	Least Concern	0	1
Passeriformes	Icteridae	New World blackbirds	Agelaioides fringillarius	Agelaioides fringillarius	Agelaioides fringillarius	Pale Baywing	Least Concern	0	1
Passeriformes	Icteridae	New World blackbirds	Oreopsar bolivianus	Oreopsar bolivianus	Oreopsar bolivianus	Bolivian Blackbird	Least Concern	0	1
Passeriformes	Icteridae	New World blackbirds	Agelasticus cyanopus	Agelasticus cyanopus	Agelasticus cyanopus	Unicolored Blackbird	Least Concern	0	1
Passeriformes	Icteridae	New World blackbirds	Chrysomus icterocephalus	Chrysomus icterocephalus	Chrysomus icterocephalus	Yellow-hooded Blackbird	Least Concern	0	1
Passeriformes	Icteridae	New World blackbirds	Chrysomus ruficapillus	Chrysomus ruficapillus	Chrysomus ruficapillus	Chestnut-capped Blackbird	Least Concern	0	1
Passeriformes	Icteridae	New World blackbirds	Icterus galbula	Icterus galbula	Icterus galbula	Baltimore Oriole	Least Concern	1	1
Passeriformes	Icteridae	New World blackbirds	Icterus chrysater	Icterus chrysater	Icterus chrysater	Yellow-backed Oriole	Least Concern	0	1
Passeriformes	Icteridae	New World blackbirds	Psarocolius atrovirens	Psarocolius atrovirens	Psarocolius atrovirens	Dusky-green Oropendola	Least Concern	1	1
Passeriformes	Icteridae	New World blackbirds	Psarocolius angustifrons	Psarocolius angustifrons	Psarocolius angustifrons	Russet-backed Oropendola	Least Concern	1	0
Passeriformes	Icteridae	New World blackbirds	Psarocolius decumanus	Psarocolius decumanus	Psarocolius decumanus	Crested Oropendola	Least Concern	1	0
Passeriformes	Icteridae	New World blackbirds	Psarocolius montezuma	Psarocolius montezuma	Psarocolius montezuma	Montezuma Oropendola	Least Concern	0	1
Passeriformes	Icteridae	New World blackbirds	Cacicus solitarius	Cacicus solitarius	Cacicus solitarius	Solitary Cacique	Least Concern	1	0
Passeriformes	Icteridae	New World blackbirds	Cacicus chrysopterus	Cacicus chrysopterus	Cacicus chrysopterus	Golden-winged Cacique	Least Concern	1	0
Passeriformes	Icteridae	New World blackbirds	Icterus parisorum	Icterus parisorum	Icterus parisorum	Scott's Oriole	Least Concern	1	0
Passeriformes	Icteridae	New World blackbirds	Icterus leucopteryx	Icterus leucopteryx	Icterus leucopteryx	Jamaican Oriole	Least Concern	1	1
Passeriformes	Icteridae	New World blackbirds	Icterus nigrogularis	Icterus nigrogularis	Icterus nigrogularis	Yellow Oriole	Least Concern	1	0
Passeriformes	Icteridae	New World blackbirds	Icterus bullockiorum	Icterus bullockii	Icterus bullockiorum	Bullock's Oriole	Least Concern	1	0
Passeriformes	Icteridae	New World blackbirds	Icterus jamacaii	Icterus jamacaii	Icterus jamacaii	Campo Troupial	Least Concern	1	0
Passeriformes	Icteridae	New World blackbirds	Icterus icterus	Icterus icterus	Icterus icterus	Venezuelan Troupial	Least Concern	1	0
Passeriformes	Icteridae	New World blackbirds	Icterus dominicensis	Icterus dominicensis	Icterus dominicensis	Hispaniolan Oriole	Least Concern	1	1
Passeriformes	Icteridae	New World blackbirds	Icterus pyrrhopterus	Icterus pyrrhopterus	Icterus pyrrhopterus	Variable Oriole	Least Concern	1	0
Passeriformes	Icteridae	New World blackbirds	Dives warczewiczi	Dives warczewiczi	Dives warczewiczi	Scrub Blackbird	Least Concern	1	0
Passeriformes	Icteridae	New World blackbirds	Quiscalus quiscula	Quiscalus quiscula	Quiscalus quiscula	Common Grackle	Near Threatened	0	1
Passeriformes	Icteridae	New World blackbirds	Icterus laudabilis	Icterus laudabilis	Icterus laudabilis	St Lucia Oriole	Near Threatened	1	1
Passeriformes	Icteridae	New World blackbirds	Euphagus carolinus	Euphagus carolinus	Euphagus carolinus	Rusty Blackbird	Vulnerable	1	1
Passeriformes	Icteridae	New World blackbirds	Icterus bonana	Icterus bonana	Icterus bonana	Martinique Oriole	Vulnerable	1	0
Passeriformes	Icteridae	New World blackbirds	Icterus oberi	Icterus oberi	Icterus oberi	Montserrat Oriole	Vulnerable	1	0
Passeriformes	Irenidae	Fairy-bluebirds	Irena puella	Irena puella	Irena puella	Asian Fairy-bluebird	Least Concern	1	0
Passeriformes	Leiotrichidae	Laughingthrushes and allies	Montecincla jerdoni	Montecincla jerdoni	Montecincla jerdoni	Banasura Chilappan	Endangered	1	0
Passeriformes	Leiotrichidae	Laughingthrushes and allies	Montecincla cachinnans	Montecincla cachinnans	Montecincla cachinnans	Nilgiri Chilappan	Endangered	1	0
Passeriformes	Leiotrichidae	Laughingthrushes and allies	Argya malcolmi	Turdoides malcolmi	Argya malcolmi	Large Grey Babbler	Least Concern	0	1
Passeriformes	Leiotrichidae	Laughingthrushes and allies	Argya caudata	Turdoides caudata	Argya caudata	Common Babbler	Least Concern	0	1
Passeriformes	Leiotrichidae	Laughingthrushes and allies	Acanthoptila nipalensis	Turdoides nipalensis	Acanthoptila nipalensis	Spiny Babbler	Least Concern	0	1
Passeriformes	Leiotrichidae	Laughingthrushes and allies	Turdoides striata	Turdoides striata	Turdoides striata	Jungle Babbler	Least Concern	0	1
Passeriformes	Leiotrichidae	Laughingthrushes and allies	Garrulax canorus	Garrulax canorus	Garrulax canorus	Chinese Hwamei	Least Concern	0	1
Passeriformes	Leiotrichidae	Laughingthrushes and allies	Garrulax sannio	Ianthocincla sannio	Garrulax sannio	White-browed Laughingthrush	Least Concern	0	1
Passeriformes	Leiotrichidae	Laughingthrushes and allies	Garrulax davidi	Ianthocincla davidi	Garrulax davidi	Plain Laughingthrush	Least Concern	0	1
Passeriformes	Leiotrichidae	Laughingthrushes and allies	Garrulax ruficollis	Ianthocincla ruficollis	Garrulax ruficollis	Rufous-necked Laughingthrush	Least Concern	0	1
Passeriformes	Leiotrichidae	Laughingthrushes and allies	Trochalopteron affine	Trochalopteron affine	Trochalopteron affine	Black-faced Laughingthrush	Least Concern	0	1
Passeriformes	Leiotrichidae	Laughingthrushes and allies	Leiothrix argentauris	Leiothrix argentauris	Leiothrix argentauris	Silver-eared Mesia	Least Concern	0	1
Passeriformes	Leiotrichidae	Laughingthrushes and allies	Leiothrix lutea	Leiothrix lutea	Leiothrix lutea	Red-billed Leiothrix	Least Concern	1	1
Passeriformes	Leiotrichidae	Laughingthrushes and allies	Liocichla steerii	Liocichla steerii	Liocichla steerii	Taiwan Liocichla	Least Concern	1	1
Passeriformes	Leiotrichidae	Laughingthrushes and allies	Actinodura egertoni	Actinodura egertoni	Actinodura egertoni	Rusty-fronted Barwing	Least Concern	0	1
Passeriformes	Leiotrichidae	Laughingthrushes and allies	Argya squamiceps	Turdoides squamiceps	Argya squamiceps	Arabian Babbler	Least Concern	0	1
Passeriformes	Leiotrichidae	Laughingthrushes and allies	Argya rubiginosa	Turdoides rubiginosa	Argya rubiginosa	Rufous Chatterer	Least Concern	1	0
Passeriformes	Leiotrichidae	Laughingthrushes and allies	Turdoides plebejus	Turdoides plebejus	Turdoides plebejus	Brown Babbler	Least Concern	1	0
Passeriformes	Leiotrichidae	Laughingthrushes and allies	Heterophasia picaoides	Heterophasia picaoides	Heterophasia picaoides	Long-tailed Sibia	Least Concern	1	0
Passeriformes	Leiotrichidae	Laughingthrushes and allies	Heterophasia pulchella	Heterophasia pulchella	Heterophasia pulchella	Beautiful Sibia	Least Concern	1	0
Passeriformes	Leiotrichidae	Laughingthrushes and allies	Garrulax mitratus	Ianthocincla mitrata	Garrulax mitratus	Chestnut-capped Laughingthrush	Near Threatened	0	1
Passeriformes	Leiotrichidae	Laughingthrushes and allies	Garrulax sukatschewi	Ianthocincla sukatschewi	Garrulax sukatschewi	Snowy-cheeked Laughingthrush	Vulnerable	0	1
Passeriformes	Melanocharitidae	Berrypeckers and longbills	Oedistoma iliolophus	Oedistoma iliolophus	Oedistoma iliolophus	Spectacled Longbill	Least Concern	0	1
Passeriformes	Meliphagidae	Honeyeaters	Nesoptilotis flavicollis	Nesoptilotis flavicollis	Nesoptilotis flavicollis	Yellow-throated Honeyeater	Least Concern	1	0
Passeriformes	Meliphagidae	Honeyeaters	Gymnomyza viridis	Gymnomyza viridis	Gymnomyza viridis	Yellow-billed Honeyeater	Least Concern	0	1
Passeriformes	Meliphagidae	Honeyeaters	Meliphaga notata	Meliphaga notata	Meliphaga notata	Yellow-spotted Honeyeater	Least Concern	0	1
Passeriformes	Meliphagidae	Honeyeaters	Microptilotis albonotatus	Meliphaga albonotata	Microptilotis albonotatus	Scrub Honeyeater	Least Concern	1	0
Passeriformes	Meliphagidae	Honeyeaters	Anthochaera chrysoptera	Anthochaera chrysoptera	Anthochaera chrysoptera	Little Wattlebird	Least Concern	1	0
Passeriformes	Meliphagidae	Honeyeaters	Anthochaera carunculata	Anthochaera carunculata	Anthochaera carunculata	Red Wattlebird	Least Concern	1	0
Passeriformes	Mimidae	Mockingbirds and thrashers	Dumetella carolinensis	Dumetella carolinensis	Dumetella carolinensis	Grey Catbird	Least Concern	1	1
Passeriformes	Mimidae	Mockingbirds and thrashers	Oreoscoptes montanus	Oreoscoptes montanus	Oreoscoptes montanus	Sage Thrasher	Least Concern	1	1
Passeriformes	Mimidae	Mockingbirds and thrashers	Toxostoma rufum	Toxostoma rufum	Toxostoma rufum	Brown Thrasher	Least Concern	1	1
Passeriformes	Mimidae	Mockingbirds and thrashers	Toxostoma crissale	Toxostoma crissale	Toxostoma crissale	Crissal Thrasher	Least Concern	1	1
Passeriformes	Mimidae	Mockingbirds and thrashers	Toxostoma redivivum	Toxostoma redivivum	Toxostoma redivivum	California Thrasher	Least Concern	1	0
Passeriformes	Mimidae	Mockingbirds and thrashers	Mimus gilvus	Mimus gilvus	Mimus gilvus	Tropical Mockingbird	Least Concern	1	0
Passeriformes	Mimidae	Mockingbirds and thrashers	Toxostoma curvirostre	Toxostoma curvirostre	Toxostoma curvirostre	Curve-billed Thrasher	Least Concern	0	1
Passeriformes	Monarchidae	Monarch-flycatchers	Chasiempis ibidis	Chasiempis ibidis	Chasiempis ibidis	Oahu Elepaio	Endangered	1	0
Passeriformes	Motacillidae	Pipits and wagtails	Anthus trivialis	Anthus trivialis	Anthus trivialis	Tree Pipit	Least Concern	0	1
Passeriformes	Motacillidae	Pipits and wagtails	Motacilla alba	Motacilla alba	Motacilla alba	White Wagtail	Least Concern	0	1
Passeriformes	Muscicapidae	Old World flycatchers and chats	Copsychus sechellarum	Copsychus sechellarum	Copsychus sechellarum	Seychelles Magpie-robin	Endangered	1	0
Passeriformes	Muscicapidae	Old World flycatchers and chats	Erithacus rubecula	Erithacus rubecula	Erithacus rubecula	European Robin	Least Concern	1	1
Passeriformes	Muscicapidae	Old World flycatchers and chats	Cyanecula svecica	Luscinia svecica	Cyanecula svecica	Bluethroat	Least Concern	1	1
Passeriformes	Muscicapidae	Old World flycatchers and chats	Luscinia megarhynchos	Luscinia megarhynchos	Luscinia megarhynchos	Common Nightingale	Least Concern	1	1
Passeriformes	Muscicapidae	Old World flycatchers and chats	Phoenicurus ochruros	Phoenicurus ochruros	Phoenicurus ochruros	Black Redstart	Least Concern	1	1
Passeriformes	Muscicapidae	Old World flycatchers and chats	Phoenicurus phoenicurus	Phoenicurus phoenicurus	Phoenicurus phoenicurus	Common Redstart	Least Concern	1	1
Passeriformes	Muscicapidae	Old World flycatchers and chats	Cichladusa ruficauda	Cichladusa ruficauda	Cichladusa ruficauda	Rufous-tailed Palm-thrush	Least Concern	1	0
Passeriformes	Muscicapidae	Old World flycatchers and chats	Copsychus saularis	Pica serica	Copsychus saularis	Oriental Magpie-robin	Least Concern	0	1
Passeriformes	Muscicapidae	Old World flycatchers and chats	Luscinia luscinia	Luscinia luscinia	Luscinia luscinia	Thrush Nightingale	Least Concern	1	0
Passeriformes	Muscicapidae	Old World flycatchers and chats	Ficedula hypoleuca	Ficedula hypoleuca	Ficedula hypoleuca	European Pied Flycatcher	Least Concern	1	0
Passeriformes	Muscicapidae	Old World flycatchers and chats	Ficedula albicollis	Ficedula albicollis	Ficedula albicollis	Collared Flycatcher	Least Concern	1	0
Passeriformes	Muscicapidae	Old World flycatchers and chats	Phoenicurus moussieri	Phoenicurus moussieri	Phoenicurus moussieri	Moussier's Redstart	Least Concern	1	0
Passeriformes	Muscicapidae	Old World flycatchers and chats	Monticola brevipes	Monticola brevipes	Monticola brevipes	Short-toed Rock-thrush	Least Concern	1	0
Passeriformes	Muscicapidae	Old World flycatchers and chats	Monticola solitarius	Monticola solitarius	Monticola solitarius	Blue Rock-thrush	Least Concern	1	0
Passeriformes	Muscicapidae	Old World flycatchers and chats	Monticola rupestris	Monticola rupestris	Monticola rupestris	Cape Rock-thrush	Least Concern	1	0
Passeriformes	Muscicapidae	Old World flycatchers and chats	Saxicola torquatus	Saxicola torquatus	Saxicola torquatus	Common Stonechat	Least Concern	1	0
Passeriformes	Muscicapidae	Old World flycatchers and chats	Saxicola tectes	Saxicola maurus	Saxicola tectes	Reunion Stonechat	Least Concern	1	0
Passeriformes	Muscicapidae	Old World flycatchers and chats	Oenanthe hispanica	Oenanthe hispanica	Oenanthe hispanica	Black-eared Wheatear	Least Concern	1	0
Passeriformes	Muscicapidae	Old World flycatchers and chats	Oenanthe pleschanka	Oenanthe pleschanka	Oenanthe pleschanka	Pied Wheatear	Least Concern	1	0
Passeriformes	Muscicapidae	Old World flycatchers and chats	Oenanthe leucura	Oenanthe leucura	Oenanthe leucura	Black Wheatear	Least Concern	1	0
Passeriformes	Muscicapidae	Old World flycatchers and chats	Oenanthe leucopyga	Oenanthe leucopyga	Oenanthe leucopyga	White-crowned Wheatear	Least Concern	1	0
Passeriformes	Muscicapidae	Old World flycatchers and chats	Oenanthe lugens	Oenanthe lugens	Oenanthe lugens	Mourning Wheatear	Least Concern	1	0
Passeriformes	Muscicapidae	Old World flycatchers and chats	Oenanthe xanthoprymna	Oenanthe lugentoides	Oenanthe xanthoprymna	Kurdish Wheatear	Least Concern	1	0
Passeriformes	Muscicapidae	Old World flycatchers and chats	Ficedula platenae	Ficedula speculigera	Ficedula platenae	Palawan Flycatcher	Vulnerable	1	0
Passeriformes	Nectariniidae	Sunbirds	Cyanomitra verticalis	Cyanomitra verticalis	Cyanomitra verticalis	Green-headed Sunbird	Least Concern	1	0
Passeriformes	Nectariniidae	Sunbirds	Leptocoma zeylonica	Leptocoma zeylonica	Leptocoma zeylonica	Purple-rumped Sunbird	Least Concern	1	0
Passeriformes	Nectariniidae	Sunbirds	Cinnyris asiaticus	Cinnyris asiaticus	Cinnyris asiaticus	Purple Sunbird	Least Concern	1	0
Passeriformes	Nectariniidae	Sunbirds	Cyanomitra olivacea	Cyanomitra olivacea	Cyanomitra olivacea	Olive Sunbird	Least Concern	0	1
Passeriformes	Nectariniidae	Sunbirds	Chalcomitra fuliginosa	Chalcomitra fuliginosa	Chalcomitra fuliginosa	Carmelite Sunbird	Least Concern	0	1
Passeriformes	Nectariniidae	Sunbirds	Chalcomitra rubescens	Chalcomitra rubescens	Chalcomitra rubescens	Green-throated Sunbird	Least Concern	1	0
Passeriformes	Nectariniidae	Sunbirds	Chalcomitra amethystina	Chalcomitra amethystina	Chalcomitra amethystina	Amethyst Sunbird	Least Concern	1	0
Passeriformes	Nectariniidae	Sunbirds	Chalcomitra senegalensis	Chalcomitra senegalensis	Chalcomitra senegalensis	Scarlet-chested Sunbird	Least Concern	1	0
Passeriformes	Nectariniidae	Sunbirds	Cinnyris superbus	Cinnyris superbus	Cinnyris superbus	Superb Sunbird	Least Concern	1	0
Passeriformes	Oriolidae	Old World orioles	Oriolus oriolus	Oriolus oriolus	Oriolus oriolus	Eurasian Golden Oriole	Least Concern	1	1
Passeriformes	Oriolidae	Old World orioles	Oriolus sagittatus	Oriolus sagittatus	Oriolus sagittatus	Olive-backed Oriole	Least Concern	1	1
Passeriformes	Oriolidae	Old World orioles	Oriolus larvatus	Oriolus larvatus	Oriolus larvatus	Eastern Black-headed Oriole	Least Concern	1	0
Passeriformes	Oriolidae	Old World orioles	Sphecotheres vieilloti	Sphecotheres vieilloti	Sphecotheres vieilloti	Australasian Figbird	Least Concern	1	1
Passeriformes	Oriolidae	Old World orioles	Oriolus flavocinctus	Oriolus flavocinctus	Oriolus flavocinctus	Green Oriole	Least Concern	1	1
Passeriformes	Oriolidae	Old World orioles	Oriolus kundoo	Oriolus kundoo	Oriolus kundoo	Indian Golden Oriole	Least Concern	1	0
Passeriformes	Oriolidae	Old World orioles	Oriolus chinensis	Oriolus chinensis	Oriolus chinensis	Black-naped Oriole	Least Concern	1	0
Passeriformes	Paridae	Tits and chickadees	Baeolophus atricristatus	Baeolophus atricristatus	Baeolophus atricristatus	Black-crested Titmouse	Least Concern	1	1
Passeriformes	Paridae	Tits and chickadees	Cyanistes caeruleus	Cyanistes caeruleus	Cyanistes caeruleus	Eurasian Blue Tit	Least Concern	1	1
Passeriformes	Paridae	Tits and chickadees	Baeolophus inornatus	Baeolophus inornatus	Baeolophus inornatus	Oak Titmouse	Least Concern	1	1
Passeriformes	Paridae	Tits and chickadees	Poecile montanus	Poecile montanus	Poecile montanus	Willow Tit	Least Concern	1	1
Passeriformes	Paridae	Tits and chickadees	Poecile weigoldicus	Poecile weigoldicus	Poecile weigoldicus	Sichuan Tit	Least Concern	1	1
Passeriformes	Paridae	Tits and chickadees	Poecile carolinensis	Poecile carolinensis	Poecile carolinensis	Carolina Chickadee	Least Concern	1	1
Passeriformes	Paridae	Tits and chickadees	Poecile atricapillus	Poecile atricapillus	Poecile atricapillus	Black-capped Chickadee	Least Concern	1	1
Passeriformes	Paridae	Tits and chickadees	Parus major	Parus major	Parus major	Great Tit	Least Concern	1	1
Passeriformes	Paridae	Tits and chickadees	Poecile palustris	Poecile palustris	Poecile palustris	Marsh Tit	Least Concern	1	1
Passeriformes	Paridae	Tits and chickadees	Melaniparus leucomelas	Melaniparus leucomelas	Melaniparus leucomelas	Dark-eyed Black Tit	Least Concern	1	0
Passeriformes	Paridae	Tits and chickadees	Periparus ater	Periparus ater	Periparus ater	Coal Tit	Least Concern	1	0
Passeriformes	Paridae	Tits and chickadees	Baeolophus ridgwayi	Baeolophus ridgwayi	Baeolophus ridgwayi	Juniper Titmouse	Least Concern	1	0
Passeriformes	Parulidae	New World warblers	Setophaga coronata	Setophaga coronata	Setophaga coronata	Myrtle Warbler	Least Concern	1	1
Passeriformes	Parulidae	New World warblers	Setophaga pinus	Setophaga pinus	Setophaga pinus	Pine Warbler	Least Concern	0	1
Passeriformes	Parulidae	New World warblers	Leiothlypis peregrina	Leiothlypis peregrina	Leiothlypis peregrina	Tennessee Warbler	Least Concern	1	0
Passeriformes	Parulidae	New World warblers	Setophaga tigrina	Setophaga tigrina	Setophaga tigrina	Cape May Warbler	Least Concern	1	0
Passeriformes	Parulidae	New World warblers	Setophaga pensylvanica	Setophaga pensylvanica	Setophaga pensylvanica	Chestnut-sided Warbler	Least Concern	1	0
Passeriformes	Parulidae	New World warblers	Setophaga kirtlandii	Setophaga kirtlandii	Setophaga kirtlandii	Kirtland's Warbler	Near Threatened	1	0
Passeriformes	Passerellidae	New World sparrows	Xenospiza baileyi	Xenospiza baileyi	Xenospiza baileyi	Sierra Madre Sparrow	Endangered	0	1
Passeriformes	Passerellidae	New World sparrows	Melozone crissalis	Melozone crissalis	Melozone crissalis	California Towhee	Least Concern	1	1
Passeriformes	Passerellidae	New World sparrows	Zonotrichia atricapilla	Zonotrichia atricapilla	Zonotrichia atricapilla	Golden-crowned Sparrow	Least Concern	1	1
Passeriformes	Passerellidae	New World sparrows	Passerella iliaca	Passerella iliaca	Passerella iliaca	Red Fox-sparrow	Least Concern	1	1
Passeriformes	Passerellidae	New World sparrows	Spizella pallida	Spizella pallida	Spizella pallida	Clay-colored Sparrow	Least Concern	0	1
Passeriformes	Passerellidae	New World sparrows	Chondestes grammacus	Chondestes grammacus	Chondestes grammacus	Lark Sparrow	Least Concern	1	1
Passeriformes	Passerellidae	New World sparrows	Calamospiza melanocorys	Calamospiza melanocorys	Calamospiza melanocorys	Lark Bunting	Least Concern	0	1
Passeriformes	Passerellidae	New World sparrows	Arremonops conirostris	Arremonops conirostris	Arremonops conirostris	Black-striped Sparrow	Least Concern	1	1
Passeriformes	Passerellidae	New World sparrows	Ammodramus savannarum	Ammodramus savannarum	Ammodramus savannarum	Grasshopper Sparrow	Least Concern	0	1
Passeriformes	Passerellidae	New World sparrows	Pipilo maculatus	Pipilo maculatus	Pipilo maculatus	Spotted Towhee	Least Concern	1	1
Passeriformes	Passerellidae	New World sparrows	Pipilo erythrophthalmus	Pipilo erythrophthalmus	Pipilo erythrophthalmus	Eastern Towhee	Least Concern	1	1
Passeriformes	Passerellidae	New World sparrows	Melozone fusca	Melozone fusca	Melozone fusca	Canyon Towhee	Least Concern	0	1
Passeriformes	Passerellidae	New World sparrows	Melozone leucotis	Melozone leucotis	Melozone leucotis	White-eared Ground-sparrow	Least Concern	0	1
Passeriformes	Passerellidae	New World sparrows	Zonotrichia leucophrys	Zonotrichia leucophrys	Zonotrichia leucophrys	White-crowned Sparrow	Least Concern	0	1
Passeriformes	Passerellidae	New World sparrows	Passerella arborea	Spizelloides arborea	Passerella arborea	American Tree Sparrow	Least Concern	1	1
Passeriformes	Passerellidae	New World sparrows	Pooecetes gramineus	Pooecetes gramineus	Pooecetes gramineus	Vesper Sparrow	Least Concern	0	1
Passeriformes	Passerellidae	New World sparrows	Passerculus sandwichensis	Passerculus sandwichensis	Passerculus sandwichensis	Savannah Sparrow	Least Concern	1	1
Passeriformes	Passerellidae	New World sparrows	Melospiza melodia	Melospiza melodia	Melospiza melodia	Song Sparrow	Least Concern	1	1
Passeriformes	Passerellidae	New World sparrows	Spizella passerina	Spizella passerina	Spizella passerina	Chipping Sparrow	Least Concern	1	1
Passeriformes	Passerellidae	New World sparrows	Peucaea cassinii	Peucaea cassinii	Peucaea cassinii	Cassin's Sparrow	Least Concern	0	1
Passeriformes	Passerellidae	New World sparrows	Arremonops rufivirgatus	Arremonops rufivirgatus	Arremonops rufivirgatus	Olive Sparrow	Least Concern	0	1
Passeriformes	Passerellidae	New World sparrows	Aimophila ruficeps	Aimophila ruficeps	Aimophila ruficeps	Rufous-crowned Sparrow	Least Concern	0	1
Passeriformes	Passerellidae	New World sparrows	Artemisiospiza nevadensis	Artemisiospiza nevadensis	Artemisiospiza nevadensis	Sagebrush Sparrow	Least Concern	0	1
Passeriformes	Passerellidae	New World sparrows	Artemisiospiza belli	Artemisiospiza belli	Artemisiospiza belli	Bell's Sparrow	Least Concern	0	1
Passeriformes	Passerellidae	New World sparrows	Melospiza georgiana	Melospiza georgiana	Melospiza georgiana	Swamp Sparrow	Least Concern	1	0
Passeriformes	Passeridae	Old World sparrows	Passer domesticus	Passer domesticus	Passer domesticus	House Sparrow	Least Concern	0	1
Passeriformes	Passeridae	Old World sparrows	Passer montanus	Passer montanus	Passer montanus	Eurasian Tree Sparrow	Least Concern	0	1
Passeriformes	Passeridae	Old World sparrows	Passer luteus	Passer luteus	Passer luteus	Sudan Golden Sparrow	Least Concern	0	1
Passeriformes	Passeridae	Old World sparrows	Passer euchlorus	Passer euchlorus	Passer euchlorus	Arabian Golden Sparrow	Least Concern	0	1
Passeriformes	Passeridae	Old World sparrows	Carpospiza brachydactyla	Carpospiza brachydactyla	Carpospiza brachydactyla	Pale Sparrow	Least Concern	0	1
Passeriformes	Passeridae	Old World sparrows	Passer melanurus	Passer melanurus	Passer melanurus	Cape Sparrow	Least Concern	1	1
Passeriformes	Passeridae	Old World sparrows	Passer castanopterus	Passer castanopterus	Passer castanopterus	Somali Sparrow	Least Concern	0	1
Passeriformes	Passeridae	Old World sparrows	Passer cinnamomeus	Passer cinnamomeus	Passer cinnamomeus	Russet Sparrow	Least Concern	0	1
Passeriformes	Passeridae	Old World sparrows	Passer flaveolus	Passer flaveolus	Passer flaveolus	Plain-backed Sparrow	Least Concern	0	1
Passeriformes	Passeridae	Old World sparrows	Passer iagoensis	Passer iagoensis	Passer iagoensis	Cape Verde Sparrow	Least Concern	0	1
Passeriformes	Passeridae	Old World sparrows	Passer motitensis	Passer motitensis	Passer motitensis	Great Sparrow	Least Concern	0	1
Passeriformes	Passeridae	Old World sparrows	Passer swainsonii	Passer swainsonii	Passer swainsonii	Swainson's Sparrow	Least Concern	0	1
Passeriformes	Passeridae	Old World sparrows	Passer griseus	Passer griseus	Passer griseus	Northern Grey-headed Sparrow	Least Concern	0	1
Passeriformes	Passeridae	Old World sparrows	Passer simplex	Passer simplex	Passer simplex	Desert Sparrow	Least Concern	0	1
Passeriformes	Passeridae	Old World sparrows	Gymnoris xanthocollis	Gymnoris xanthocollis	Gymnoris xanthocollis	Chestnut-shouldered Bush-sparrow	Least Concern	0	1
Passeriformes	Phylloscopidae	Leaf-warblers	Phylloscopus sibilatrix	Phylloscopus sibilatrix	Phylloscopus sibilatrix	Wood Warbler	Least Concern	1	0
Passeriformes	Phylloscopidae	Leaf-warblers	Phylloscopus trochilus	Phylloscopus trochilus	Phylloscopus trochilus	Willow Warbler	Least Concern	1	0
Passeriformes	Phylloscopidae	Leaf-warblers	Phylloscopus collybita	Phylloscopus collybita	Phylloscopus collybita	Common Chiffchaff	Least Concern	1	0
Passeriformes	Pittidae	Pittas	Erythropitta macklotii	Erythropitta macklotii	Erythropitta macklotii	Papuan Pitta	Least Concern	0	1
Passeriformes	Ploceidae	Weavers	Foudia aldabrana	Foudia aldabrana	Foudia aldabrana	Aldabra Fody	Endangered	0	1
Passeriformes	Ploceidae	Weavers	Ploceus capensis	Ploceus capensis	Ploceus capensis	Cape Weaver	Least Concern	1	1
Passeriformes	Ploceidae	Weavers	Bubalornis albirostris	Bubalornis albirostris	Bubalornis albirostris	White-billed Buffalo-weaver	Least Concern	0	1
Passeriformes	Ploceidae	Weavers	Plocepasser mahali	Plocepasser mahali	Plocepasser mahali	White-browed Sparrow-weaver	Least Concern	0	1
Passeriformes	Ploceidae	Weavers	Amblyospiza albifrons	Amblyospiza albifrons	Amblyospiza albifrons	Thick-billed Weaver	Least Concern	0	1
Passeriformes	Ploceidae	Weavers	Quelea erythrops	Quelea erythrops	Quelea erythrops	Red-headed Quelea	Least Concern	0	1
Passeriformes	Ploceidae	Weavers	Quelea quelea	Quelea quelea	Quelea quelea	Red-billed Quelea	Least Concern	0	1
Passeriformes	Ploceidae	Weavers	Euplectes afer	Euplectes afer	Euplectes afer	Yellow-crowned Bishop	Least Concern	0	1
Passeriformes	Ploceidae	Weavers	Euplectes franciscanus	Euplectes franciscanus	Euplectes franciscanus	Northern Red Bishop	Least Concern	0	1
Passeriformes	Ploceidae	Weavers	Euplectes hordeaceus	Euplectes hordeaceus	Euplectes hordeaceus	Black-winged Bishop	Least Concern	0	1
Passeriformes	Ploceidae	Weavers	Euplectes nigroventris	Euplectes nigroventris	Euplectes nigroventris	Zanzibar Red Bishop	Least Concern	0	1
Passeriformes	Ploceidae	Weavers	Euplectes orix	Euplectes orix	Euplectes orix	Southern Red Bishop	Least Concern	0	1
Passeriformes	Ploceidae	Weavers	Euplectes capensis	Euplectes capensis	Euplectes capensis	Yellow Bishop	Least Concern	0	1
Passeriformes	Ploceidae	Weavers	Euplectes axillaris	Euplectes axillaris	Euplectes axillaris	Fan-tailed Widowbird	Least Concern	0	1
Passeriformes	Ploceidae	Weavers	Euplectes albonotatus	Euplectes albonotatus	Euplectes albonotatus	White-winged Widowbird	Least Concern	0	1
Passeriformes	Ploceidae	Weavers	Euplectes progne	Euplectes progne	Euplectes progne	Long-tailed Widowbird	Least Concern	0	1
Passeriformes	Ploceidae	Weavers	Foudia madagascariensis	Foudia madagascariensis	Foudia madagascariensis	Red Fody	Least Concern	0	1
Passeriformes	Ploceidae	Weavers	Ploceus subaureus	Ploceus subaureus	Ploceus subaureus	African Golden Weaver	Least Concern	0	1
Passeriformes	Ploceidae	Weavers	Ploceus castaneiceps	Ploceus castaneiceps	Ploceus castaneiceps	Taveta Golden Weaver	Least Concern	0	1
Passeriformes	Ploceidae	Weavers	Ploceus castanops	Ploceus castanops	Ploceus castanops	Northern Brown-throated Weaver	Least Concern	0	1
Passeriformes	Ploceidae	Weavers	Ploceus galbula	Ploceus galbula	Ploceus galbula	Rüppell's Weaver	Least Concern	0	1
Passeriformes	Ploceidae	Weavers	Ploceus taeniopterus	Ploceus taeniopterus	Ploceus taeniopterus	Northern Masked Weaver	Least Concern	0	1
Passeriformes	Ploceidae	Weavers	Ploceus spekei	Ploceus spekei	Ploceus spekei	Speke's Weaver	Least Concern	0	1
Passeriformes	Ploceidae	Weavers	Ploceus cucullatus	Ploceus cucullatus	Ploceus cucullatus	Village Weaver	Least Concern	0	1
Passeriformes	Ploceidae	Weavers	Ploceus sakalava	Ploceus sakalava	Ploceus sakalava	Sakalava Weaver	Least Concern	0	1
Passeriformes	Ploceidae	Weavers	Ploceus benghalensis	Ploceus benghalensis	Ploceus benghalensis	Black-breasted Weaver	Least Concern	0	1
Passeriformes	Ploceidae	Weavers	Ploceus manyar	Ploceus manyar	Ploceus manyar	Streaked Weaver	Least Concern	0	1
Passeriformes	Ploceidae	Weavers	Ploceus philippinus	Ploceus philippinus	Ploceus philippinus	Baya Weaver	Least Concern	0	1
Passeriformes	Ploceidae	Weavers	Ploceus nigricollis	Ploceus nigricollis	Ploceus nigricollis	Black-necked Weaver	Least Concern	1	0
Passeriformes	Ploceidae	Weavers	Ploceus princeps	Ploceus princeps	Ploceus princeps	Principe Golden Weaver	Least Concern	1	1
Passeriformes	Ploceidae	Weavers	Malimbus cassini	Malimbus cassini	Malimbus cassini	Cassin's Malimbe	Least Concern	1	0
Passeriformes	Ploceidae	Weavers	Malimbus scutatus	Malimbus scutatus	Malimbus scutatus	Red-vented Malimbe	Least Concern	1	0
Passeriformes	Ploceidae	Weavers	Malimbus nitens	Malimbus nitens	Malimbus nitens	Blue-billed Malimbe	Least Concern	1	0
Passeriformes	Ploceidae	Weavers	Malimbus rubricollis	Malimbus rubricollis	Malimbus rubricollis	Red-headed Malimbe	Least Concern	1	0
Passeriformes	Ploceidae	Weavers	Malimbus malimbicus	Malimbus malimbicus	Malimbus malimbicus	Crested Malimbe	Least Concern	1	0
Passeriformes	Ploceidae	Weavers	Euplectes ardens	Euplectes ardens	Euplectes ardens	Red-collared Widowbird	Least Concern	0	1
Passeriformes	Ploceidae	Weavers	Ploceus baglafecht	Ploceus baglafecht	Ploceus baglafecht	Baglafecht Weaver	Least Concern	1	1
Passeriformes	Ploceidae	Weavers	Ploceus xanthops	Ploceus xanthops	Ploceus xanthops	Holub's Golden Weaver	Least Concern	1	0
Passeriformes	Ploceidae	Weavers	Ploceus rubiginosus	Ploceus rubiginosus	Ploceus rubiginosus	Chestnut Weaver	Least Concern	0	1
Passeriformes	Ploceidae	Weavers	Foudia flavicans	Foudia flavicans	Foudia flavicans	Rodrigues Fody	Near Threatened	1	0
Passeriformes	Ploceidae	Weavers	Ploceus grandis	Ploceus grandis	Ploceus grandis	Giant Weaver	Near Threatened	1	0
Passeriformes	Ploceidae	Weavers	Ploceus megarhynchus	Ploceus megarhynchus	Ploceus megarhynchus	Finn's Weaver	Vulnerable	0	1
Passeriformes	Polioptilidae	Gnatcatchers	Polioptila californica	Polioptila californica	Polioptila californica	California Gnatcatcher	Least Concern	0	1
Passeriformes	Prunellidae	Accentors	Prunella collaris	Prunella collaris	Prunella collaris	Alpine Accentor	Least Concern	0	1
Passeriformes	Ptilonorhynchidae	Bowerbirds	Prionodura newtoniana	Amblyornis newtoniana	Prionodura newtoniana	Golden Bowerbird	Least Concern	0	1
Passeriformes	Pycnonotidae	Bulbuls	Pycnonotus goiavier	Pycnonotus goiavier	Pycnonotus goiavier	Yellow-vented Bulbul	Least Concern	1	1
Passeriformes	Pycnonotidae	Bulbuls	Spizixos canifrons	Spizixos canifrons	Spizixos canifrons	Crested Finchbill	Least Concern	0	1
Passeriformes	Pycnonotidae	Bulbuls	Rubigula flaviventris	Rubigula flaviventris	Rubigula flaviventris	Black-crested Bulbul	Least Concern	0	1
Passeriformes	Pycnonotidae	Bulbuls	Pycnonotus xanthopygos	Pycnonotus xanthopygos	Pycnonotus xanthopygos	White-spectacled Bulbul	Least Concern	1	1
Passeriformes	Pycnonotidae	Bulbuls	Pycnonotus jocosus	Pycnonotus jocosus	Pycnonotus jocosus	Red-whiskered Bulbul	Least Concern	1	0
Passeriformes	Pycnonotidae	Bulbuls	Pycnonotus nigricans	Pycnonotus nigricans	Pycnonotus nigricans	Black-fronted Bulbul	Least Concern	1	0
Passeriformes	Pycnonotidae	Bulbuls	Pycnonotus barbatus	Pycnonotus barbatus	Pycnonotus barbatus	Common Bulbul	Least Concern	1	1
Passeriformes	Pycnonotidae	Bulbuls	Atimastillas flavicollis	Atimastillas flavicollis	Atimastillas flavicollis	Yellow-throated Greenbul	Least Concern	1	1
Passeriformes	Pycnonotidae	Bulbuls	Thescelocichla leucopleura	Thescelocichla leucopleura	Thescelocichla leucopleura	Swamp Palm Bulbul	Least Concern	0	1
Passeriformes	Pycnonotidae	Bulbuls	Chlorocichla falkensteini	Chlorocichla falkensteini	Chlorocichla falkensteini	Falkenstein's Greenbul	Least Concern	0	1
Passeriformes	Pycnonotidae	Bulbuls	Chlorocichla simplex	Chlorocichla simplex	Chlorocichla simplex	Simple Greenbul	Least Concern	0	1
Passeriformes	Pycnonotidae	Bulbuls	Alophoixus flaveolus	Alophoixus flaveolus	Alophoixus flaveolus	White-throated Bulbul	Least Concern	1	0
Passeriformes	Pycnonotidae	Bulbuls	Ixos mcclellandii	Ixos mcclellandii	Ixos mcclellandii	Mountain Bulbul	Least Concern	1	0
Passeriformes	Pycnonotidae	Bulbuls	Hypsipetes amaurotis	Hypsipetes amaurotis	Hypsipetes amaurotis	Brown-eared Bulbul	Least Concern	1	0
Passeriformes	Pycnonotidae	Bulbuls	Pycnonotus sinensis	Pycnonotus sinensis	Pycnonotus sinensis	Light-vented Bulbul	Least Concern	0	1
Passeriformes	Pycnonotidae	Bulbuls	Pycnonotus leucogenys	Pycnonotus leucogenys	Pycnonotus leucogenys	Himalayan Bulbul	Least Concern	1	1
Passeriformes	Pycnonotidae	Bulbuls	Pycnonotus cafer	Pycnonotus cafer	Pycnonotus cafer	Red-vented Bulbul	Least Concern	1	0
Passeriformes	Pycnonotidae	Bulbuls	Pycnonotus luteolus	Pycnonotus luteolus	Pycnonotus luteolus	White-browed Bulbul	Least Concern	0	1
Passeriformes	Pycnonotidae	Bulbuls	Hypsipetes borbonicus	Hypsipetes borbonicus	Hypsipetes borbonicus	Reunion Bulbul	Near Threatened	1	1
Passeriformes	Pycnonotidae	Bulbuls	Pycnonotus bimaculatus	Pycnonotus bimaculatus	Pycnonotus bimaculatus	Orange-spotted Bulbul	Near Threatened	1	0
Passeriformes	Pycnonotidae	Bulbuls	Hypsipetes olivaceus	Hypsipetes olivaceus	Hypsipetes olivaceus	Mauritius Bulbul	Vulnerable	1	0
Passeriformes	Regulidae	Kinglets and firecrests	Regulus satrapa	Regulus satrapa	Regulus satrapa	Golden-crowned Kinglet	Least Concern	1	0
Passeriformes	Regulidae	Kinglets and firecrests	Regulus calendula	Regulus calendula	Regulus calendula	Ruby-crowned Kinglet	Least Concern	1	0
Passeriformes	Sittidae	Nuthatches	Sitta carolinensis	Sitta carolinensis	Sitta carolinensis	White-breasted Nuthatch	Least Concern	0	1
Passeriformes	Sittidae	Nuthatches	Sitta tephronota	Sitta tephronota	Sitta tephronota	Eastern Rock Nuthatch	Least Concern	1	0
Passeriformes	Spindalidae	Spindalises	Spindalis dominicensis	Spindalis dominicensis	Spindalis dominicensis	Hispaniolan Spindalis	Least Concern	1	0
Passeriformes	Spindalidae	Spindalises	Spindalis nigricephala	Spindalis nigricephala	Spindalis nigricephala	Jamaican Spindalis	Least Concern	1	0
Passeriformes	Sturnidae	Starlings	Acridotheres melanopterus	Acridotheres melanopterus	Acridotheres melanopterus	Black-winged Myna	Critically Endangered	0	1
Passeriformes	Sturnidae	Starlings	Leucopsar rothschildi	Leucopsar rothschildi	Leucopsar rothschildi	Bali Myna	Critically Endangered	1	0
Passeriformes	Sturnidae	Starlings	Sturnus vulgaris	Sturnus vulgaris	Sturnus vulgaris	Common Starling	Least Concern	1	1
Passeriformes	Sturnidae	Starlings	Creatophora cinerea	Creatophora cinerea	Creatophora cinerea	Wattled Starling	Least Concern	1	1
Passeriformes	Sturnidae	Starlings	Pastor roseus	Pastor roseus	Pastor roseus	Rosy Starling	Least Concern	1	1
Passeriformes	Sturnidae	Starlings	Acridotheres tristis	Acridotheres tristis	Acridotheres tristis	Common Myna	Least Concern	1	1
Passeriformes	Sturnidae	Starlings	Acridotheres ginginianus	Acridotheres ginginianus	Acridotheres ginginianus	Bank Myna	Least Concern	1	1
Passeriformes	Sturnidae	Starlings	Gracupica contra	Gracupica contra	Gracupica contra	Asian Pied Starling	Least Concern	0	1
Passeriformes	Sturnidae	Starlings	Spodiopsar cineraceus	Spodiopsar cineraceus	Spodiopsar cineraceus	White-cheeked Starling	Least Concern	0	1
Passeriformes	Sturnidae	Starlings	Acridotheres grandis	Acridotheres grandis	Acridotheres grandis	Great Myna	Least Concern	0	1
Passeriformes	Sturnidae	Starlings	Lamprotornis unicolor	Lamprotornis unicolor	Lamprotornis unicolor	Ashy Starling	Least Concern	0	1
Passeriformes	Sturnidae	Starlings	Sturnus unicolor	Sturnus unicolor	Sturnus unicolor	Spotless Starling	Least Concern	1	0
Passeriformes	Sturnidae	Starlings	Acridotheres cristatellus	Acridotheres cristatellus	Acridotheres cristatellus	Crested Myna	Least Concern	1	0
Passeriformes	Sturnidae	Starlings	Aplonis minor	Aplonis minor	Aplonis minor	Short-tailed Starling	Least Concern	1	0
Passeriformes	Sturnidae	Starlings	Agropsar philippensis	Agropsar philippensis	Agropsar philippensis	Chestnut-cheeked Starling	Least Concern	1	0
Passeriformes	Sturnidae	Starlings	Acridotheres fuscus	Acridotheres fuscus	Acridotheres fuscus	Jungle Myna	Least Concern	0	1
Passeriformes	Sturnidae	Starlings	Acridotheres albocinctus	Acridotheres albocinctus	Acridotheres albocinctus	Collared Myna	Least Concern	0	1
Passeriformes	Sturnidae	Starlings	Lamprotornis ornatus	Lamprotornis ornatus	Lamprotornis ornatus	Principe Starling	Least Concern	0	1
Passeriformes	Sturnidae	Starlings	Lamprotornis albicapillus	Lamprotornis albicapillus	Lamprotornis albicapillus	White-crowned Starling	Least Concern	1	0
Passeriformes	Sturnidae	Starlings	Lamprotornis chalybaeus	Lamprotornis chalybaeus	Lamprotornis chalybaeus	Greater Blue-eared Starling	Least Concern	0	1
Passeriformes	Sturnidae	Starlings	Rhabdornis inornatus	Rhabdornis inornatus	Rhabdornis inornatus	Stripe-breasted Rhabdornis	Least Concern	0	1
Passeriformes	Sturnidae	Starlings	Scissirostrum dubium	Scissirostrum dubium	Scissirostrum dubium	Grosbeak Starling	Least Concern	0	1
Passeriformes	Sturnidae	Starlings	Aplonis cantoroides	Aplonis cantoroides	Aplonis cantoroides	Singing Starling	Least Concern	1	1
Passeriformes	Sturnidae	Starlings	Aplonis insularis	Aplonis insularis	Aplonis insularis	Rennell Starling	Least Concern	1	0
Passeriformes	Sturnidae	Starlings	Aplonis striata	Aplonis striata	Aplonis striata	Striated Starling	Least Concern	1	1
Passeriformes	Sturnidae	Starlings	Aplonis panayensis	Aplonis panayensis	Aplonis panayensis	Asian Glossy Starling	Least Concern	0	1
Passeriformes	Sturnidae	Starlings	Aplonis opaca	Aplonis opaca	Aplonis opaca	Micronesian Starling	Least Concern	1	0
Passeriformes	Sturnidae	Starlings	Aplonis atrifusca	Aplonis atrifusca	Aplonis atrifusca	Samoan Starling	Least Concern	1	1
Passeriformes	Sturnidae	Starlings	Acridotheres javanicus	Acridotheres javanicus	Acridotheres javanicus	Javan Myna	Vulnerable	1	1
Passeriformes	Sylviidae	Old World warblers and parrotbills	Paradoxornis guttaticollis	Paradoxornis guttaticollis	Paradoxornis guttaticollis	Spot-breasted Parrotbill	Least Concern	0	1
Passeriformes	Sylviidae	Old World warblers and parrotbills	Psittiparus ruficeps	Psittiparus ruficeps	Psittiparus ruficeps	White-breasted Parrotbill	Least Concern	0	1
Passeriformes	Sylviidae	Old World warblers and parrotbills	Conostoma aemodium	Conostoma aemodium	Conostoma aemodium	Great Parrotbill	Least Concern	1	0
Passeriformes	Sylviidae	Old World warblers and parrotbills	Sylvia atricapilla	Sylvia atricapilla	Sylvia atricapilla	Eurasian Blackcap	Least Concern	1	0
Passeriformes	Sylviidae	Old World warblers and parrotbills	Sylvia melanocephala	Sylvia melanocephala	Sylvia melanocephala	Sardinian Warbler	Least Concern	1	0
Passeriformes	Sylviidae	Old World warblers and parrotbills	Psittiparus gularis	Psittiparus gularis	Psittiparus gularis	Grey-headed Parrotbill	Least Concern	1	0
Passeriformes	Thamnophilidae	Typical antbirds	Formicivora acutirostris	Stymphalornis acutirostris	Formicivora acutirostris	Parana Antwren	Near Threatened	0	1
Passeriformes	Thraupidae	Tanagers	Sporophila torqueola	Sporophila torqueola	Sporophila torqueola	Cinnamon-rumped Seedeater	Least Concern	0	1
Passeriformes	Thraupidae	Tanagers	Sporophila morelleti	Sporophila morelleti	Sporophila morelleti	White-collared Seedeater	Least Concern	0	1
Passeriformes	Thraupidae	Tanagers	Sporophila schistacea	Sporophila schistacea	Sporophila schistacea	Slate-colored Seedeater	Least Concern	0	1
Passeriformes	Thraupidae	Tanagers	Ramphocelus nigrogularis	Ramphocelus nigrogularis	Ramphocelus nigrogularis	Masked Crimson Tanager	Least Concern	1	0
Passeriformes	Thraupidae	Tanagers	Tangara viridicollis	Stilpnia viridicollis	Tangara viridicollis	Silver-backed Tanager	Least Concern	1	0
Passeriformes	Thraupidae	Tanagers	Eucometis penicillata	Eucometis penicillata	Eucometis penicillata	Grey-headed Tanager	Least Concern	0	1
Passeriformes	Thraupidae	Tanagers	Saltator orenocensis	Saltator orenocensis	Saltator orenocensis	Orinocan Saltator	Least Concern	1	0
Passeriformes	Thraupidae	Tanagers	Saltator atriceps	Saltator atriceps	Saltator atriceps	Black-headed Saltator	Least Concern	1	0
Passeriformes	Thraupidae	Tanagers	Tachyphonus rufus	Tachyphonus rufus	Tachyphonus rufus	White-lined Tanager	Least Concern	1	0
Passeriformes	Thraupidae	Tanagers	Tachyphonus coronatus	Tachyphonus coronatus	Tachyphonus coronatus	Ruby-crowned Tanager	Least Concern	1	1
Passeriformes	Thraupidae	Tanagers	Pipraeidea bonariensis	Pipraeidea bonariensis	Pipraeidea bonariensis	Blue-and-yellow Tanager	Least Concern	1	0
Passeriformes	Thraupidae	Tanagers	Stephanophorus diadematus	Stephanophorus diadematus	Stephanophorus diadematus	Diademed Tanager	Least Concern	1	0
Passeriformes	Thraupidae	Tanagers	Tangara episcopus	Thraupis episcopus	Tangara episcopus	Blue-grey Tanager	Least Concern	1	0
Passeriformes	Thraupidae	Tanagers	Tangara sayaca	Thraupis sayaca	Tangara sayaca	Sayaca Tanager	Least Concern	1	0
Passeriformes	Thraupidae	Tanagers	Tangara cayana	Stilpnia cayana	Tangara cayana	Burnished-buff Tanager	Least Concern	1	1
Passeriformes	Thraupidae	Tanagers	Tangara seledon	Tangara seledon	Tangara seledon	Green-headed Tanager	Least Concern	1	1
Passeriformes	Timaliidae	Scimitar-babblers and allies	Erythrogenys gravivox	Megapomatorhinus gravivox	Erythrogenys gravivox	Black-streaked Scimitar-babbler	Least Concern	0	1
Passeriformes	Troglodytidae	Wrens	Campylorhynchus griseus	Campylorhynchus griseus	Campylorhynchus griseus	Bicolored Wren	Least Concern	1	0
Passeriformes	Turdidae	Thrushes	Ixoreus naevius	Ixoreus naevius	Ixoreus naevius	Varied Thrush	Least Concern	1	1
Passeriformes	Turdidae	Thrushes	Catharus fuscescens	Catharus fuscescens	Catharus fuscescens	Veery	Least Concern	1	1
Passeriformes	Turdidae	Thrushes	Turdus viscivorus	Turdus viscivorus	Turdus viscivorus	Mistle Thrush	Least Concern	1	1
Passeriformes	Turdidae	Thrushes	Turdus merula	Turdus merula	Turdus merula	Eurasian Blackbird	Least Concern	1	1
Passeriformes	Turdidae	Thrushes	Turdus olivaceus	Turdus olivaceus	Turdus olivaceus	Olive Thrush	Least Concern	1	1
Passeriformes	Turdidae	Thrushes	Turdus philomelos	Turdus philomelos	Turdus philomelos	Song Thrush	Least Concern	1	1
Passeriformes	Turdidae	Thrushes	Turdus falcklandii	Turdus falcklandii	Turdus falcklandii	Austral Thrush	Least Concern	1	1
Passeriformes	Turdidae	Thrushes	Turdus pilaris	Turdus pilaris	Turdus pilaris	Fieldfare	Least Concern	1	1
Passeriformes	Turdidae	Thrushes	Turdus torquatus	Turdus torquatus	Turdus torquatus	Ring Ouzel	Least Concern	1	1
Passeriformes	Turdidae	Thrushes	Sialia mexicana	Sialia mexicana	Sialia mexicana	Western Bluebird	Least Concern	1	1
Passeriformes	Turdidae	Thrushes	Sialia currucoides	Sialia currucoides	Sialia currucoides	Mountain Bluebird	Least Concern	1	0
Passeriformes	Turdidae	Thrushes	Ridgwayia pinicola	Ridgwayia pinicola	Ridgwayia pinicola	Aztec Thrush	Least Concern	1	0
Passeriformes	Turdidae	Thrushes	Turdus olivaceofuscus	Turdus olivaceofuscus	Turdus olivaceofuscus	Sao Tome Thrush	Least Concern	1	0
Passeriformes	Turdidae	Thrushes	Turdus aurantius	Turdus aurantius	Turdus aurantius	White-chinned Thrush	Least Concern	1	0
Passeriformes	Turdidae	Thrushes	Turdus unicolor	Turdus unicolor	Turdus unicolor	Tickell's Thrush	Least Concern	1	0
Passeriformes	Turdidae	Thrushes	Turdus albocinctus	Turdus albocinctus	Turdus albocinctus	White-collared Blackbird	Least Concern	1	0
Passeriformes	Turdidae	Thrushes	Turdus eunomus	Turdus eunomus	Turdus eunomus	Dusky Thrush	Least Concern	1	0
Passeriformes	Turdidae	Thrushes	Sialia sialis	Sialia sialis	Sialia sialis	Eastern Bluebird	Least Concern	1	0
Passeriformes	Turdidae	Thrushes	Myadestes townsendi	Myadestes townsendi	Myadestes townsendi	Townsend's Solitaire	Least Concern	1	0
Passeriformes	Turdidae	Thrushes	Geokichla wardii	Geokichla wardii	Geokichla wardii	Pied Thrush	Least Concern	1	0
Passeriformes	Turdidae	Thrushes	Turdus leucomelas	Turdus leucomelas	Turdus leucomelas	Pale-breasted Thrush	Least Concern	1	1
Passeriformes	Turdidae	Thrushes	Turdus nudigenis	Turdus nudigenis	Turdus nudigenis	Spectacled Thrush	Least Concern	1	0
Passeriformes	Turdidae	Thrushes	Turdus libonyana	Turdus libonyana	Turdus libonyana	Kurrichane Thrush	Least Concern	1	0
Passeriformes	Turdidae	Thrushes	Turdus migratorius	Turdus migratorius	Turdus migratorius	American Robin	Least Concern	1	0
Passeriformes	Turdidae	Thrushes	Turdus fuscater	Turdus fuscater	Turdus fuscater	Great Thrush	Least Concern	1	0
Passeriformes	Turdidae	Thrushes	Turdus nigriceps	Turdus nigriceps	Turdus nigriceps	Andean Slaty Thrush	Least Concern	1	0
Passeriformes	Turdidae	Thrushes	Turdus amaurochalinus	Turdus amaurochalinus	Turdus amaurochalinus	Creamy-bellied Thrush	Least Concern	1	0
Passeriformes	Turdidae	Thrushes	Turdus pelios	Turdus pelios	Turdus pelios	African Thrush	Least Concern	1	1
Passeriformes	Turdidae	Thrushes	Turdus chrysolaus	Turdus chrysolaus	Turdus chrysolaus	Brown-headed Thrush	Least Concern	1	0
Passeriformes	Turdidae	Thrushes	Turdus ruficollis	Turdus ruficollis	Turdus ruficollis	Rufous-throated Thrush	Least Concern	1	0
Passeriformes	Turdidae	Thrushes	Turdus iliacus	Turdus iliacus	Turdus iliacus	Redwing	Near Threatened	1	1
Passeriformes	Turdidae	Thrushes	Turdus swalesi	Turdus swalesi	Turdus swalesi	La Selle Thrush	Vulnerable	0	1
Passeriformes	Tyrannidae	Tyrant-flycatchers	Tyrannus tyrannus	Tyrannus tyrannus	Tyrannus tyrannus	Eastern Kingbird	Least Concern	1	1
Passeriformes	Tyrannidae	Tyrant-flycatchers	Myiodynastes luteiventris	Myiodynastes luteiventris	Myiodynastes luteiventris	Sulphur-bellied Flycatcher	Least Concern	1	0
Passeriformes	Tyrannidae	Tyrant-flycatchers	Tyrannus couchii	Tyrannus couchii	Tyrannus couchii	Couch's Kingbird	Least Concern	1	0
Passeriformes	Tyrannidae	Tyrant-flycatchers	Tyrannus vociferans	Tyrannus vociferans	Tyrannus vociferans	Cassin's Kingbird	Least Concern	1	0
Passeriformes	Tyrannidae	Tyrant-flycatchers	Xolmis pyrope	Xolmis pyrope	Xolmis pyrope	Fire-eyed Diucon	Least Concern	1	0
Passeriformes	Tyrannidae	Tyrant-flycatchers	Tyrannus melancholicus	Tyrannus melancholicus	Tyrannus melancholicus	Tropical Kingbird	Least Concern	1	0
Passeriformes	Tyrannidae	Tyrant-flycatchers	Myiarchus tuberculifer	Myiarchus tuberculifer	Myiarchus tuberculifer	Dusky-capped Flycatcher	Least Concern	1	0
Passeriformes	Tyrannidae	Tyrant-flycatchers	Contopus virens	Contopus virens	Contopus virens	Eastern Wood-pewee	Least Concern	1	0
Passeriformes	Viduidae	Whydahs and indigobirds	Vidua macroura	Vidua macroura	Vidua macroura	Pin-tailed Whydah	Least Concern	1	1
Passeriformes	Viduidae	Whydahs and indigobirds	Vidua camerunensis	Vidua camerunensis	Vidua camerunensis	Cameroon Indigobird	Least Concern	0	1
Passeriformes	Viduidae	Whydahs and indigobirds	Vidua chalybeata	Vidua chalybeata	Vidua chalybeata	Village Indigobird	Least Concern	0	1
Passeriformes	Viduidae	Whydahs and indigobirds	Anomalospiza imberbis	Anomalospiza imberbis	Anomalospiza imberbis	Cuckoo-finch	Least Concern	0	1
Passeriformes	Viduidae	Whydahs and indigobirds	Vidua interjecta	Vidua interjecta	Vidua interjecta	Exclamatory Paradise-whydah	Least Concern	0	1
Passeriformes	Viduidae	Whydahs and indigobirds	Vidua wilsoni	Vidua wilsoni	Vidua wilsoni	Wilson's Indigobird	Least Concern	0	1
Passeriformes	Vireonidae	Vireos	Vireo flavifrons	Vireo flavifrons	Vireo flavifrons	Yellow-throated Vireo	Least Concern	1	0
Passeriformes	Vireonidae	Vireos	Vireo solitarius	Vireo solitarius	Vireo solitarius	Blue-headed Vireo	Least Concern	1	0
Passeriformes	Vireonidae	Vireos	Vireo griseus	Vireo griseus	Vireo griseus	White-eyed Vireo	Least Concern	1	0
Passeriformes	Zosteropidae	White-eyes and yuhinas	Zosterops albogularis	Zosterops albogularis	Zosterops albogularis	White-chested White-eye	Critically Endangered	1	0
Passeriformes	Zosteropidae	White-eyes and yuhinas	Yuhina nigrimenta	Yuhina nigrimenta	Yuhina nigrimenta	Black-chinned Yuhina	Least Concern	0	1
Passeriformes	Zosteropidae	White-eyes and yuhinas	Zosterops lateralis	Zosterops lateralis	Zosterops lateralis	Silvereye	Least Concern	1	1
Passeriformes	Zosteropidae	White-eyes and yuhinas	Zosterops senegalensis	Zosterops senegalensis	Zosterops senegalensis	African Yellow White-eye	Least Concern	1	0
Passeriformes	Zosteropidae	White-eyes and yuhinas	Zosterops virens	Zosterops virens	Zosterops virens	Cape White-eye	Least Concern	1	0
Passeriformes	Zosteropidae	White-eyes and yuhinas	Zosterops pallidus	Zosterops pallidus	Zosterops pallidus	Orange River White-eye	Least Concern	1	0
Passeriformes	Zosteropidae	White-eyes and yuhinas	Zosterops inornatus	Zosterops inornatus	Zosterops inornatus	Large Lifou White-eye	Least Concern	1	1
Passeriformes	Zosteropidae	White-eyes and yuhinas	Zosterops simplex	Zosterops simplex	Zosterops simplex	Swinhoe's White-eye	Least Concern	1	0
Passeriformes	Zosteropidae	White-eyes and yuhinas	Zosterops japonicus	Zosterops japonicus	Zosterops japonicus	Mountain White-eye	Least Concern	1	1
Passeriformes	Zosteropidae	White-eyes and yuhinas	Zosterops palpebrosus	Zosterops palpebrosus	Zosterops palpebrosus	Indian White-eye	Least Concern	1	0
Passeriformes	Zosteropidae	White-eyes and yuhinas	Zosterops lugubris	Zosterops lugubris	Zosterops lugubris	Black-capped Speirops	Least Concern	1	0
Passeriformes	Zosteropidae	White-eyes and yuhinas	Zosterops vaughani	Zosterops vaughani	Zosterops vaughani	Pemba White-eye	Least Concern	0	1
Passeriformes	Zosteropidae	White-eyes and yuhinas	Zosterops flavifrons	Zosterops flavifrons	Zosterops flavifrons	Vanuatu White-eye	Least Concern	1	1
Passeriformes	Zosteropidae	White-eyes and yuhinas	Zosterops superciliosus	Woodfordia superciliosa	Zosterops superciliosus	Bare-eyed White-eye	Least Concern	1	0
Passeriformes	Zosteropidae	White-eyes and yuhinas	Zosterops griseotinctus	Zosterops griseotinctus	Zosterops griseotinctus	Louisiade White-eye	Least Concern	1	0
Passeriformes	Zosteropidae	White-eyes and yuhinas	Zosterops minutus	Zosterops minutus	Zosterops minutus	Small Lifou White-eye	Least Concern	1	0
Passeriformes	Zosteropidae	White-eyes and yuhinas	Zosterops xanthochroa	Zosterops xanthochroa	Zosterops xanthochroa	Green-backed White-eye	Least Concern	1	0
Passeriformes	Zosteropidae	White-eyes and yuhinas	Zosterops natalis	Zosterops natalis	Zosterops natalis	Christmas White-eye	Near Threatened	1	0
Passeriformes	Zosteropidae	White-eyes and yuhinas	Apalopteron familiare	Apalopteron familiare	Apalopteron familiare	Bonin White-eye	Near Threatened	1	1
Passeriformes	Zosteropidae	White-eyes and yuhinas	Zosterops tenuirostris	Zosterops tenuirostris	Zosterops tenuirostris	Slender-billed White-eye	Near Threatened	1	0
Passeriformes	Zosteropidae	White-eyes and yuhinas	Zosterops melanurus	Zosterops melanurus	Zosterops melanurus	Sangkar White-eye	Vulnerable	1	0
Pelecaniformes	Threskiornithidae	Ibises, spoonbills	Plegadis falcinellus	Plegadis falcinellus	Plegadis falcinellus	Glossy Ibis	Least Concern	0	1
Pelecaniformes	Threskiornithidae	Ibises, spoonbills	Threskiornis melanocephalus	Threskiornis melanocephalus	Threskiornis melanocephalus	Black-headed Ibis	Near Threatened	0	1
Piciformes	Capitonidae	New World barbets	Capito auratus	Capito auratus	Capito auratus	Gilded Barbet	Least Concern	1	0
Piciformes	Capitonidae	New World barbets	Capito hypoleucus	Capito hypoleucus	Capito hypoleucus	White-mantled Barbet	Vulnerable	1	0
Piciformes	Lybiidae	African barbets	Buccanodon duchaillui	Buccanodon duchaillui	Buccanodon duchaillui	Yellow-spotted Barbet	Least Concern	1	0
Piciformes	Lybiidae	African barbets	Lybius torquatus	Lybius torquatus	Lybius torquatus	Black-collared Barbet	Least Concern	1	0
Piciformes	Lybiidae	African barbets	Trachyphonus vaillantii	Trachyphonus vaillantii	Trachyphonus vaillantii	Crested Barbet	Least Concern	1	0
Piciformes	Lybiidae	African barbets	Trachyphonus erythrocephalus	Trachyphonus erythrocephalus	Trachyphonus erythrocephalus	Red-and-yellow Barbet	Least Concern	0	1
Piciformes	Lybiidae	African barbets	Trachyphonus emini	Trachyphonus purpuratus	Trachyphonus emini	Emin's Barbet	Least Concern	1	0
Piciformes	Lybiidae	African barbets	Gymnobucco calvus	Gymnobucco calvus	Gymnobucco calvus	Naked-faced Barbet	Least Concern	1	0
Piciformes	Lybiidae	African barbets	Stactolaema leucotis	Stactolaema leucotis	Stactolaema leucotis	White-eared Barbet	Least Concern	1	0
Piciformes	Lybiidae	African barbets	Lybius vieilloti	Lybius vieilloti	Lybius vieilloti	Vieillot's Barbet	Least Concern	0	1
Piciformes	Lybiidae	African barbets	Lybius leucocephalus	Lybius leucocephalus	Lybius leucocephalus	White-headed Barbet	Least Concern	1	0
Piciformes	Lybiidae	African barbets	Lybius guifsobalito	Lybius guifsobalito	Lybius guifsobalito	Black-billed Barbet	Least Concern	1	1
Piciformes	Lybiidae	African barbets	Pogonornis bidentatus	Lybius bidentatus	Pogonornis bidentatus	Double-toothed Barbet	Least Concern	1	1
Piciformes	Lybiidae	African barbets	Pogonornis rolleti	Lybius rolleti	Pogonornis rolleti	Black-breasted Barbet	Least Concern	1	0
Piciformes	Lybiidae	African barbets	Lybius chaplini	Lybius chaplini	Lybius chaplini	Zambian Barbet	Vulnerable	0	1
Piciformes	Megalaimidae	Asian barbets	Psilopogon lineatus	Psilopogon lineatus	Psilopogon lineatus	Lineated Barbet	Least Concern	0	1
Piciformes	Megalaimidae	Asian barbets	Psilopogon haemacephalus	Psilopogon haemacephalus	Psilopogon haemacephalus	Coppersmith Barbet	Least Concern	1	0
Piciformes	Megalaimidae	Asian barbets	Psilopogon armillaris	Psilopogon armillaris	Psilopogon armillaris	Flame-fronted Barbet	Least Concern	1	0
Piciformes	Megalaimidae	Asian barbets	Psilopogon zeylanicus	Psilopogon zeylanicus	Psilopogon zeylanicus	Brown-headed Barbet	Least Concern	1	1
Piciformes	Megalaimidae	Asian barbets	Psilopogon viridis	Psilopogon viridis	Psilopogon viridis	White-cheeked Barbet	Least Concern	1	0
Piciformes	Megalaimidae	Asian barbets	Psilopogon virens	Psilopogon virens	Psilopogon virens	Great Barbet	Least Concern	1	0
Piciformes	Megalaimidae	Asian barbets	Psilopogon flavifrons	Psilopogon flavifrons	Psilopogon flavifrons	Yellow-fronted Barbet	Least Concern	1	0
Piciformes	Megalaimidae	Asian barbets	Psilopogon franklinii	Psilopogon franklinii	Psilopogon franklinii	Golden-throated Barbet	Least Concern	1	0
Piciformes	Megalaimidae	Asian barbets	Psilopogon asiaticus	Psilopogon asiaticus	Psilopogon asiaticus	Blue-throated Barbet	Least Concern	1	0
Piciformes	Picidae	Woodpeckers	Campephilus principalis	Campephilus principalis	Campephilus principalis	Ivory-billed Woodpecker	Critically Endangered	1	0
Piciformes	Picidae	Woodpeckers	Colaptes auratus	Colaptes auratus	Colaptes auratus	Yellow-shafted Flicker	Least Concern	1	1
Piciformes	Picidae	Woodpeckers	Melanerpes lewis	Melanerpes lewis	Melanerpes lewis	Lewis's Woodpecker	Least Concern	1	1
Piciformes	Picidae	Woodpeckers	Melanerpes erythrocephalus	Melanerpes erythrocephalus	Melanerpes erythrocephalus	Red-headed Woodpecker	Least Concern	1	1
Piciformes	Picidae	Woodpeckers	Melanerpes striatus	Melanerpes striatus	Melanerpes striatus	Hispaniolan Woodpecker	Least Concern	1	1
Piciformes	Picidae	Woodpeckers	Melanerpes carolinus	Melanerpes carolinus	Melanerpes carolinus	Red-bellied Woodpecker	Least Concern	1	1
Piciformes	Picidae	Woodpeckers	Dendrocopos syriacus	Dendrocopos syriacus	Dendrocopos syriacus	Syrian Woodpecker	Least Concern	1	1
Piciformes	Picidae	Woodpeckers	Melanerpes uropygialis	Melanerpes uropygialis	Melanerpes uropygialis	Gila Woodpecker	Least Concern	0	1
Piciformes	Picidae	Woodpeckers	Melanerpes aurifrons	Melanerpes aurifrons	Melanerpes aurifrons	Golden-fronted Woodpecker	Least Concern	1	1
Piciformes	Picidae	Woodpeckers	Dryobates minor	Dryobates minor	Dryobates minor	Lesser Spotted Woodpecker	Least Concern	0	1
Piciformes	Picidae	Woodpeckers	Picus canus	Picus canus	Picus canus	Grey-faced Woodpecker	Least Concern	1	0
Piciformes	Picidae	Woodpeckers	Picus viridis	Picus viridis	Picus viridis	Eurasian Green Woodpecker	Least Concern	1	0
Piciformes	Picidae	Woodpeckers	Colaptes rubiginosus	Colaptes rubiginosus	Colaptes rubiginosus	Golden-olive Woodpecker	Least Concern	1	0
Piciformes	Picidae	Woodpeckers	Celeus castaneus	Celeus castaneus	Celeus castaneus	Chestnut-colored Woodpecker	Least Concern	1	0
Piciformes	Picidae	Woodpeckers	Hylatomus pileatus	Dryocopus pileatus	Hylatomus pileatus	Pileated Woodpecker	Least Concern	1	0
Piciformes	Picidae	Woodpeckers	Sphyrapicus nuchalis	Sphyrapicus nuchalis	Sphyrapicus nuchalis	Red-naped Sapsucker	Least Concern	1	0
Piciformes	Picidae	Woodpeckers	Melanerpes herminieri	Melanerpes herminieri	Melanerpes herminieri	Guadeloupe Woodpecker	Least Concern	1	0
Piciformes	Picidae	Woodpeckers	Melanerpes formicivorus	Melanerpes formicivorus	Melanerpes formicivorus	Acorn Woodpecker	Least Concern	1	0
Piciformes	Picidae	Woodpeckers	Dendropicos goertae	Chloropicus goertae	Dendropicos goertae	Grey Woodpecker	Least Concern	1	0
Piciformes	Picidae	Woodpeckers	Leiopicus medius	Dendrocoptes medius	Leiopicus medius	Middle Spotted Woodpecker	Least Concern	1	1
Piciformes	Picidae	Woodpeckers	Dryobates nuttallii	Dryobates nuttallii	Dryobates nuttallii	Nuttall's Woodpecker	Least Concern	1	0
Piciformes	Picidae	Woodpeckers	Melanerpes hoffmannii	Melanerpes hoffmannii	Melanerpes hoffmannii	Hoffmann's Woodpecker	Least Concern	0	1
Piciformes	Picidae	Woodpeckers	Hemicircus concretus	Hemicircus concretus	Hemicircus concretus	Red-crested Woodpecker	Least Concern	1	0
Piciformes	Picidae	Woodpeckers	Campephilus rubricollis	Campephilus rubricollis	Campephilus rubricollis	Red-necked Woodpecker	Least Concern	1	0
Piciformes	Picidae	Woodpeckers	Dinopium benghalense	Dinopium benghalense	Dinopium benghalense	Black-rumped Flameback	Least Concern	1	0
Piciformes	Picidae	Woodpeckers	Micropternus brachyurus	Micropternus brachyurus	Micropternus brachyurus	Rufous Woodpecker	Least Concern	0	1
Piciformes	Picidae	Woodpeckers	Celeus loricatus	Celeus loricatus	Celeus loricatus	Cinnamon Woodpecker	Least Concern	0	1
Piciformes	Picidae	Woodpeckers	Celeus elegans	Celeus elegans	Celeus elegans	Chestnut Woodpecker	Least Concern	1	0
Piciformes	Picidae	Woodpeckers	Melanerpes candidus	Melanerpes candidus	Melanerpes candidus	White Woodpecker	Least Concern	1	0
Piciformes	Picidae	Woodpeckers	Melanerpes cruentatus	Melanerpes cruentatus	Melanerpes cruentatus	Yellow-tufted Woodpecker	Least Concern	1	0
Piciformes	Picidae	Woodpeckers	Melanerpes chrysauchen	Melanerpes chrysauchen	Melanerpes chrysauchen	Golden-naped Woodpecker	Least Concern	0	1
Piciformes	Picidae	Woodpeckers	Melanerpes pulcher	Melanerpes pulcher	Melanerpes pulcher	Beautiful Woodpecker	Least Concern	0	1
Piciformes	Picidae	Woodpeckers	Melanerpes rubricapillus	Melanerpes rubricapillus	Melanerpes rubricapillus	Red-crowned Woodpecker	Least Concern	1	1
Piciformes	Picidae	Woodpeckers	Melanerpes superciliaris	Melanerpes superciliaris	Melanerpes superciliaris	West Indian Woodpecker	Least Concern	1	0
Piciformes	Picidae	Woodpeckers	Picoides canicapillus	Yungipicus canicapillus	Picoides canicapillus	Grey-capped Woodpecker	Least Concern	1	0
Piciformes	Picidae	Woodpeckers	Veniliornis maculifrons	Dryobates maculifrons	Veniliornis maculifrons	Yellow-eared Woodpecker	Least Concern	1	0
Piciformes	Picidae	Woodpeckers	Dendrocopos major	Dendrocopos major	Dendrocopos major	Great Spotted Woodpecker	Least Concern	1	0
Piciformes	Picidae	Woodpeckers	Leuconotopicus borealis	Dryobates borealis	Leuconotopicus borealis	Red-cockaded Woodpecker	Near Threatened	1	0
Piciformes	Ramphastidae	Toucans	Pteroglossus viridis	Pteroglossus viridis	Pteroglossus viridis	Green Araçari	Least Concern	1	1
Piciformes	Ramphastidae	Toucans	Selenidera piperivora	Selenidera piperivora	Selenidera piperivora	Guianan Toucanet	Least Concern	0	1
Piciformes	Ramphastidae	Toucans	Ramphastos dicolorus	Ramphastos dicolorus	Ramphastos dicolorus	Red-breasted Toucan	Least Concern	1	0
Piciformes	Ramphastidae	Toucans	Ramphastos toco	Ramphastos toco	Ramphastos toco	Toco Toucan	Least Concern	1	1
Piciformes	Ramphastidae	Toucans	Pteroglossus frantzii	Pteroglossus frantzii	Pteroglossus frantzii	Fiery-billed Araçari	Least Concern	1	1
Piciformes	Ramphastidae	Toucans	Andigena laminirostris	Andigena laminirostris	Andigena laminirostris	Plate-billed Mountain-toucan	Near Threatened	1	0
Piciformes	Ramphastidae	Toucans	Pteroglossus bailloni	Pteroglossus bailloni	Pteroglossus bailloni	Saffron Toucanet	Near Threatened	1	1
Piciformes	Ramphastidae	Toucans	Ramphastos tucanus	Ramphastos tucanus	Ramphastos tucanus	Red-billed Toucan	Vulnerable	0	1
Psittaciformes	Cacatuidae	Cockatoos	Cacatua haematuropygia	Cacatua haematuropygia	Cacatua haematuropygia	Philippine Cockatoo	Critically Endangered	0	1
Psittaciformes	Cacatuidae	Cockatoos	Cacatua sulphurea	Cacatua sulphurea	Cacatua sulphurea	Yellow-crested Cockatoo	Critically Endangered	1	0
Psittaciformes	Cacatuidae	Cockatoos	Zanda baudinii	Calyptorhynchus baudinii	Zanda baudinii	Long-billed Black-cockatoo	Endangered	1	0
Psittaciformes	Cacatuidae	Cockatoos	Eolophus roseicapilla	Eolophus roseicapilla	Eolophus roseicapilla	Galah	Least Concern	0	1
Psittaciformes	Cacatuidae	Cockatoos	Cacatua tenuirostris	Cacatua tenuirostris	Cacatua tenuirostris	Long-billed Corella	Least Concern	0	1
Psittaciformes	Cacatuidae	Cockatoos	Cacatua pastinator	Cacatua pastinator	Cacatua pastinator	Western Corella	Least Concern	0	1
Psittaciformes	Cacatuidae	Cockatoos	Cacatua sanguinea	Cacatua sanguinea	Cacatua sanguinea	Little Corella	Least Concern	0	1
Psittaciformes	Cacatuidae	Cockatoos	Cacatua ducorpsii	Cacatua ducorpsii	Cacatua ducorpsii	Solomons Corella	Least Concern	1	0
Psittaciformes	Cacatuidae	Cockatoos	Cacatua goffiniana	Cacatua goffiniana	Cacatua goffiniana	Tanimbar Corella	Near Threatened	0	1
Psittaciformes	Cacatuidae	Cockatoos	Cacatua moluccensis	Cacatua moluccensis	Cacatua moluccensis	Salmon-crested Cockatoo	Vulnerable	1	0
Psittaciformes	Psittacidae	Parrots	Amazona vittata	Amazona vittata	Amazona vittata	Puerto Rican Amazon	Critically Endangered	0	1
Psittaciformes	Psittacidae	Parrots	Ara rubrogenys	Ara rubrogenys	Ara rubrogenys	Red-fronted Macaw	Critically Endangered	0	1
Psittaciformes	Psittacidae	Parrots	Amazona imperialis	Amazona imperialis	Amazona imperialis	Imperial Amazon	Critically Endangered	1	0
Psittaciformes	Psittacidae	Parrots	Vini ultramarina	Vini ultramarina	Vini ultramarina	Ultramarine Lorikeet	Critically Endangered	1	1
Psittaciformes	Psittacidae	Parrots	Psittacus erithacus	Psittacus erithacus	Psittacus erithacus	Grey Parrot	Endangered	0	1
Psittaciformes	Psittacidae	Parrots	Amazona oratrix	Amazona oratrix	Amazona oratrix	Yellow-headed Amazon	Endangered	1	1
Psittaciformes	Psittacidae	Parrots	Pyrrhura pfrimeri	Pyrrhura pfrimeri	Pyrrhura pfrimeri	Goias Parakeet	Endangered	0	1
Psittaciformes	Psittacidae	Parrots	Prioniturus luconensis	Prioniturus luconensis	Prioniturus luconensis	Green Racquet-tail	Endangered	0	1
Psittaciformes	Psittacidae	Parrots	Brotogeris pyrrhoptera	Brotogeris pyrrhoptera	Brotogeris pyrrhoptera	Grey-cheeked Parakeet	Endangered	0	1
Psittaciformes	Psittacidae	Parrots	Amazona viridigenalis	Amazona viridigenalis	Amazona viridigenalis	Red-crowned Amazon	Endangered	1	0
Psittaciformes	Psittacidae	Parrots	Rhynchopsitta pachyrhyncha	Rhynchopsitta pachyrhyncha	Rhynchopsitta pachyrhyncha	Thick-billed Parrot	Endangered	1	0
Psittaciformes	Psittacidae	Parrots	Eos histrio	Eos histrio	Eos histrio	Red-and-blue Lory	Endangered	1	0
Psittaciformes	Psittacidae	Parrots	Myiopsitta monachus	Myiopsitta monachus	Myiopsitta monachus	Monk Parakeet	Least Concern	1	1
Psittaciformes	Psittacidae	Parrots	Brotogeris versicolurus	Brotogeris versicolurus	Brotogeris versicolurus	White-winged Parakeet	Least Concern	1	1
Psittaciformes	Psittacidae	Parrots	Brotogeris chiriri	Brotogeris chiriri	Brotogeris chiriri	Yellow-chevroned Parakeet	Least Concern	1	1
Psittaciformes	Psittacidae	Parrots	Agapornis swindernianus	Agapornis swindernianus	Agapornis swindernianus	Black-collared Lovebird	Least Concern	1	1
Psittaciformes	Psittacidae	Parrots	Psittacula krameri	Psittacula krameri	Alexandrinus krameri	Rose-ringed Parakeet	Least Concern	1	1
Psittaciformes	Psittacidae	Parrots	Poicephalus meyeri	Poicephalus meyeri	Poicephalus meyeri	Brown Parrot	Least Concern	1	1
Psittaciformes	Psittacidae	Parrots	Poicephalus cryptoxanthus	Poicephalus cryptoxanthus	Poicephalus cryptoxanthus	Brown-headed Parrot	Least Concern	1	1
Psittaciformes	Psittacidae	Parrots	Poicephalus crassus	Poicephalus crassus	Poicephalus crassus	Niam-niam Parrot	Least Concern	0	1
Psittaciformes	Psittacidae	Parrots	Poicephalus senegalus	Poicephalus senegalus	Poicephalus senegalus	Senegal Parrot	Least Concern	0	1
Psittaciformes	Psittacidae	Parrots	Pyrilia haematotis	Pyrilia haematotis	Pyrilia haematotis	Brown-hooded Parrot	Least Concern	0	1
Psittaciformes	Psittacidae	Parrots	Pionus maximiliani	Pionus maximiliani	Pionus maximiliani	Scaly-headed Parrot	Least Concern	0	1
Psittaciformes	Psittacidae	Parrots	Pionus tumultuosus	Pionus tumultuosus	Pionus tumultuosus	Plum-crowned Parrot	Least Concern	0	1
Psittaciformes	Psittacidae	Parrots	Pionus menstruus	Pionus menstruus	Pionus menstruus	Blue-headed Parrot	Least Concern	1	1
Psittaciformes	Psittacidae	Parrots	Pionus senilis	Pionus senilis	Pionus senilis	White-crowned Parrot	Least Concern	0	1
Psittaciformes	Psittacidae	Parrots	Amazona albifrons	Amazona albifrons	Amazona albifrons	White-fronted Amazon	Least Concern	1	1
Psittaciformes	Psittacidae	Parrots	Amazona ochrocephala	Amazona ochrocephala	Amazona ochrocephala	Yellow-crowned Amazon	Least Concern	1	1
Psittaciformes	Psittacidae	Parrots	Forpus passerinus	Forpus passerinus	Forpus passerinus	Green-rumped Parrotlet	Least Concern	0	1
Psittaciformes	Psittacidae	Parrots	Pyrrhura frontalis	Pyrrhura frontalis	Pyrrhura frontalis	Maroon-bellied Parakeet	Least Concern	1	1
Psittaciformes	Psittacidae	Parrots	Eupsittula canicularis	Eupsittula canicularis	Eupsittula canicularis	Orange-fronted Parakeet	Least Concern	0	1
Psittaciformes	Psittacidae	Parrots	Eupsittula aurea	Eupsittula aurea	Eupsittula aurea	Peach-fronted Parakeet	Least Concern	0	1
Psittaciformes	Psittacidae	Parrots	Eupsittula pertinax	Eupsittula pertinax	Eupsittula pertinax	Brown-throated Parakeet	Least Concern	0	1
Psittaciformes	Psittacidae	Parrots	Eupsittula cactorum	Eupsittula cactorum	Eupsittula cactorum	Cactus Parakeet	Least Concern	0	1
Psittaciformes	Psittacidae	Parrots	Aratinga jandaya	Aratinga jandaya	Aratinga jandaya	Jandaya Parakeet	Least Concern	1	1
Psittaciformes	Psittacidae	Parrots	Diopsittaca nobilis	Diopsittaca nobilis	Diopsittaca nobilis	Northern Red-shouldered Macaw	Least Concern	0	1
Psittaciformes	Psittacidae	Parrots	Psittacara acuticaudatus	Thectocercus acuticaudatus	Psittacara acuticaudatus	Blue-crowned Parakeet	Least Concern	1	1
Psittaciformes	Psittacidae	Parrots	Psittacara holochlorus	Psittacara holochlorus	Psittacara holochlorus	Green Parakeet	Least Concern	0	1
Psittaciformes	Psittacidae	Parrots	Psittacara mitratus	Psittacara mitratus	Psittacara mitratus	Mitred Parakeet	Least Concern	0	1
Psittaciformes	Psittacidae	Parrots	Psittacara finschi	Psittacara finschi	Psittacara finschi	Crimson-fronted Parakeet	Least Concern	0	1
Psittaciformes	Psittacidae	Parrots	Platycercus elegans	Platycercus elegans	Platycercus elegans	Crimson Rosella	Least Concern	1	1
Psittaciformes	Psittacidae	Parrots	Platycercus adscitus	Platycercus adscitus	Platycercus adscitus	Pale-headed Rosella	Least Concern	0	1
Psittaciformes	Psittacidae	Parrots	Glossopsitta concinna	Glossopsitta concinna	Glossopsitta concinna	Musk Lorikeet	Least Concern	0	1
Psittaciformes	Psittacidae	Parrots	Agapornis canus	Agapornis canus	Agapornis canus	Grey-headed Lovebird	Least Concern	0	1
Psittaciformes	Psittacidae	Parrots	Agapornis roseicollis	Agapornis roseicollis	Agapornis roseicollis	Rosy-faced Lovebird	Least Concern	0	1
Psittaciformes	Psittacidae	Parrots	Agapornis personatus	Agapornis personatus	Agapornis personatus	Yellow-collared Lovebird	Least Concern	0	1
Psittaciformes	Psittacidae	Parrots	Polytelis anthopeplus	Polytelis anthopeplus	Polytelis anthopeplus	Regent Parrot	Least Concern	0	1
Psittaciformes	Psittacidae	Parrots	Alisterus scapularis	Alisterus scapularis	Alisterus scapularis	Australian King-parrot	Least Concern	0	1
Psittaciformes	Psittacidae	Parrots	Prioniturus platurus	Prioniturus platurus	Prioniturus platurus	Golden-mantled Racquet-tail	Least Concern	1	1
Psittaciformes	Psittacidae	Parrots	Tanygnathus megalorynchos	Tanygnathus megalorynchos	Tanygnathus megalorynchos	Great-billed Parrot	Least Concern	0	1
Psittaciformes	Psittacidae	Parrots	Tanygnathus sumatranus	Tanygnathus sumatranus	Tanygnathus sumatranus	Blue-backed Parrot	Least Concern	0	1
Psittaciformes	Psittacidae	Parrots	Psittacula cyanocephala	Psittacula cyanocephala	Himalayapsitta cyanocephala	Plum-headed Parakeet	Least Concern	0	1
Psittaciformes	Psittacidae	Parrots	Amazona autumnalis	Amazona autumnalis	Amazona autumnalis	Red-lored Amazon	Least Concern	1	0
Psittaciformes	Psittacidae	Parrots	Amazona amazonica	Amazona amazonica	Amazona amazonica	Orange-winged Amazon	Least Concern	1	0
Psittaciformes	Psittacidae	Parrots	Enicognathus leptorhynchus	Enicognathus leptorhynchus	Enicognathus leptorhynchus	Slender-billed Parakeet	Least Concern	1	0
Psittaciformes	Psittacidae	Parrots	Coracopsis nigra	Coracopsis nigra	Coracopsis nigra	Black Parrot	Least Concern	1	0
Psittaciformes	Psittacidae	Parrots	Purpureicephalus spurius	Purpureicephalus spurius	Purpureicephalus spurius	Red-capped Parrot	Least Concern	1	0
Psittaciformes	Psittacidae	Parrots	Platycercus icterotis	Platycercus icterotis	Platycercus icterotis	Western Rosella	Least Concern	1	0
Psittaciformes	Psittacidae	Parrots	Psittacula himalayana	Psittacula himalayana	Himalayapsitta himalayana	Slaty-headed Parakeet	Least Concern	1	0
Psittaciformes	Psittacidae	Parrots	Poicephalus gulielmi	Poicephalus gulielmi	Poicephalus gulielmi	Red-fronted Parrot	Least Concern	1	0
Psittaciformes	Psittacidae	Parrots	Brotogeris jugularis	Brotogeris jugularis	Brotogeris jugularis	Orange-chinned Parakeet	Least Concern	1	0
Psittaciformes	Psittacidae	Parrots	Pyrilia pulchra	Pyrilia pulchra	Pyrilia pulchra	Rose-faced Parrot	Least Concern	0	1
Psittaciformes	Psittacidae	Parrots	Pionus chalcopterus	Pionus chalcopterus	Pionus chalcopterus	Bronze-winged Parrot	Least Concern	0	1
Psittaciformes	Psittacidae	Parrots	Graydidascalus brachyurus	Graydidascalus brachyurus	Graydidascalus brachyurus	Short-tailed Parrot	Least Concern	1	0
Psittaciformes	Psittacidae	Parrots	Deroptyus accipitrinus	Deroptyus accipitrinus	Deroptyus accipitrinus	Red-fan Parrot	Least Concern	1	0
Psittaciformes	Psittacidae	Parrots	Pyrrhura picta	Pyrrhura picta	Pyrrhura picta	Painted Parakeet	Least Concern	1	0
Psittaciformes	Psittacidae	Parrots	Pyrrhura roseifrons	Pyrrhura roseifrons	Pyrrhura roseifrons	Rose-fronted Parakeet	Least Concern	1	0
Psittaciformes	Psittacidae	Parrots	Pyrrhura melanura	Pyrrhura melanura	Pyrrhura melanura	Maroon-tailed Parakeet	Least Concern	1	0
Psittaciformes	Psittacidae	Parrots	Barnardius zonarius	Barnardius zonarius	Barnardius zonarius	Australian Ringneck	Least Concern	0	1
Psittaciformes	Psittacidae	Parrots	Prosopeia tabuensis	Prosopeia tabuensis	Prosopeia tabuensis	Maroon Shining-parrot	Least Concern	0	1
Psittaciformes	Psittacidae	Parrots	Neophema pulchella	Neophema pulchella	Neophema pulchella	Turquoise Parrot	Least Concern	0	1
Psittaciformes	Psittacidae	Parrots	Vini australis	Vini australis	Vini australis	Blue-crowned Lorikeet	Least Concern	1	0
Psittaciformes	Psittacidae	Parrots	Phigys solitarius	Phigys solitarius	Phigys solitarius	Collared Lory	Least Concern	1	0
Psittaciformes	Psittacidae	Parrots	Lorius hypoinochrous	Lorius hypoinochrous	Lorius hypoinochrous	Purple-bellied Lory	Least Concern	1	0
Psittaciformes	Psittacidae	Parrots	Pseudeos fuscata	Pseudeos fuscata	Pseudeos fuscata	Dusky Lory	Least Concern	1	0
Psittaciformes	Psittacidae	Parrots	Trichoglossus moluccanus	Trichoglossus moluccanus	Trichoglossus moluccanus	Rainbow Lorikeet	Least Concern	1	0
Psittaciformes	Psittacidae	Parrots	Trichoglossus chlorolepidotus	Trichoglossus chlorolepidotus	Trichoglossus chlorolepidotus	Scaly-breasted Lorikeet	Least Concern	0	1
Psittaciformes	Psittacidae	Parrots	Bolbopsittacus lunulatus	Bolbopsittacus lunulatus	Bolbopsittacus lunulatus	Guaiabero	Least Concern	1	0
Psittaciformes	Psittacidae	Parrots	Loriculus vernalis	Loriculus vernalis	Loriculus vernalis	Vernal Hanging-parrot	Least Concern	1	0
Psittaciformes	Psittacidae	Parrots	Loriculus beryllinus	Loriculus beryllinus	Loriculus beryllinus	Sri Lanka Hanging-parrot	Least Concern	0	1
Psittaciformes	Psittacidae	Parrots	Loriculus philippensis	Loriculus philippensis	Loriculus philippensis	Philippine Hanging-parrot	Least Concern	0	1
Psittaciformes	Psittacidae	Parrots	Agapornis pullarius	Agapornis pullarius	Agapornis pullarius	Red-headed Lovebird	Least Concern	1	0
Psittaciformes	Psittacidae	Parrots	Prioniturus discurus	Prioniturus discurus	Prioniturus discurus	Blue-crowned Racquet-tail	Least Concern	0	1
Psittaciformes	Psittacidae	Parrots	Psittacula columboides	Psittacula columboides	Nicopsitta columboides	Malabar Parakeet	Least Concern	0	1
Psittaciformes	Psittacidae	Parrots	Triclaria malachitacea	Triclaria malachitacea	Triclaria malachitacea	Blue-bellied Parrot	Near Threatened	0	1
Psittaciformes	Psittacidae	Parrots	Amazona aestiva	Amazona aestiva	Amazona aestiva	Turquoise-fronted Amazon	Near Threatened	1	1
Psittaciformes	Psittacidae	Parrots	Eupsittula nana	Eupsittula nana	Eupsittula nana	Jamaican Parakeet	Near Threatened	0	1
Psittaciformes	Psittacidae	Parrots	Aratinga auricapillus	Psittacara strenuus	Aratinga auricapillus	Golden-capped Parakeet	Near Threatened	0	1
Psittaciformes	Psittacidae	Parrots	Psittacara wagleri	Psittacara wagleri	Psittacara wagleri	Scarlet-fronted Parakeet	Near Threatened	0	1
Psittaciformes	Psittacidae	Parrots	Agapornis lilianae	Agapornis lilianae	Agapornis lilianae	Nyasa Lovebird	Near Threatened	0	1
Psittaciformes	Psittacidae	Parrots	Psittacula alexandri	Psittacula alexandri	Psittacula alexandri	Red-breasted Parakeet	Near Threatened	1	1
Psittaciformes	Psittacidae	Parrots	Psittacula derbiana	Psittacula derbiana	Psittacula derbiana	Lord Derby's Parakeet	Near Threatened	1	1
Psittaciformes	Psittacidae	Parrots	Psittacara erythrogenys	Psittacara erythrogenys	Psittacara erythrogenys	Red-masked Parakeet	Near Threatened	1	0
Psittaciformes	Psittacidae	Parrots	Lorius albidinucha	Lorius albidinucha	Lorius albidinucha	White-naped Lory	Near Threatened	1	0
Psittaciformes	Psittacidae	Parrots	Alipiopsitta xanthops	Alipiopsitta xanthops	Alipiopsitta xanthops	Yellow-faced Amazon	Near Threatened	1	0
Psittaciformes	Psittacidae	Parrots	Amazona leucocephala	Amazona leucocephala	Amazona leucocephala	Cuban Amazon	Near Threatened	1	0
Psittaciformes	Psittacidae	Parrots	Prosopeia personata	Prosopeia personata	Prosopeia personata	Masked Shining-parrot	Near Threatened	1	1
Psittaciformes	Psittacidae	Parrots	Tanygnathus lucionensis	Tanygnathus lucionensis	Tanygnathus lucionensis	Blue-naped Parrot	Near Threatened	1	1
Psittaciformes	Psittacidae	Parrots	Psittacula finschii	Psittacula finschii	Himalayapsitta finschii	Grey-headed Parakeet	Near Threatened	1	0
Psittaciformes	Psittacidae	Parrots	Psittacula eupatria	Psittacula eupatria	Palaeornis eupatria	Alexandrine Parakeet	Near Threatened	1	1
Psittaciformes	Psittacidae	Parrots	Touit stictopterus	Touit stictopterus	Touit stictopterus	Spot-winged Parrotlet	Vulnerable	0	1
Psittaciformes	Psittacidae	Parrots	Amazona agilis	Amazona agilis	Amazona agilis	Black-billed Amazon	Vulnerable	1	1
Psittaciformes	Psittacidae	Parrots	Amazona ventralis	Amazona ventralis	Amazona ventralis	Hispaniolan Amazon	Vulnerable	1	1
Psittaciformes	Psittacidae	Parrots	Forpus xanthops	Forpus xanthops	Forpus xanthops	Yellow-faced Parrotlet	Vulnerable	0	1
Psittaciformes	Psittacidae	Parrots	Pyrrhura calliptera	Pyrrhura calliptera	Pyrrhura calliptera	Brown-breasted Parakeet	Vulnerable	1	1
Psittaciformes	Psittacidae	Parrots	Leptosittaca branickii	Leptosittaca branickii	Leptosittaca branickii	Golden-plumed Parakeet	Vulnerable	0	1
Psittaciformes	Psittacidae	Parrots	Psittacara chloropterus	Psittacara chloropterus	Psittacara chloropterus	Hispaniolan Parakeet	Vulnerable	0	1
Psittaciformes	Psittacidae	Parrots	Agapornis nigrigenis	Agapornis nigrigenis	Agapornis nigrigenis	Black-cheeked Lovebird	Vulnerable	0	1
Psittaciformes	Psittacidae	Parrots	Psittacara euops	Psittacara euops	Psittacara euops	Cuban Parakeet	Vulnerable	1	0
Psittaciformes	Psittacidae	Parrots	Coracopsis barklyi	Coracopsis barklyi	Coracopsis barklyi	Seychelles Parrot	Vulnerable	1	0
Psittaciformes	Psittacidae	Parrots	Amazona rhodocorytha	Amazona rhodocorytha	Amazona rhodocorytha	Red-browed Amazon	Vulnerable	1	0
Psittaciformes	Psittacidae	Parrots	Amazona arausiaca	Amazona arausiaca	Amazona arausiaca	Red-necked Amazon	Vulnerable	1	0
Psittaciformes	Psittacidae	Parrots	Psittrichas fulgidus	Psittrichas fulgidus	Psittrichas fulgidus	Pesquet's Parrot	Vulnerable	1	0
Psittaciformes	Psittacidae	Parrots	Eunymphicus cornutus	Eunymphicus cornutus	Eunymphicus cornutus	Horned Parakeet	Vulnerable	1	0
Psittaciformes	Psittacidae	Parrots	Eunymphicus uvaeensis	Eunymphicus uvaeensis	Eunymphicus uvaeensis	Ouvea Parakeet	Vulnerable	1	0
Psittaciformes	Psittacidae	Parrots	Vini peruviana	Vini peruviana	Vini peruviana	Blue Lorikeet	Vulnerable	1	1
Psittaciformes	Psittacidae	Parrots	Loriculus flosculus	Loriculus camiguinensis	Loriculus flosculus	Flores Hanging-parrot	Vulnerable	0	1
Psittaciformes	Psittacidae	Parrots	Psittacula longicauda	Psittacula longicauda	Belocercus longicaudus	Long-tailed Parakeet	Vulnerable	1	0
Pterocliformes	Pteroclidae	Sandgrouse	Pterocles senegallus	Pterocles senegallus	Pterocles senegallus	Spotted Sandgrouse	Least Concern	0	1
Pterocliformes	Pteroclidae	Sandgrouse	Pterocles orientalis	Pterocles orientalis	Pterocles orientalis	Black-bellied Sandgrouse	Least Concern	0	1
Pterocliformes	Pteroclidae	Sandgrouse	Pterocles alchata	Pterocles alchata	Pterocles alchata	Pin-tailed Sandgrouse	Least Concern	0	1
Strigiformes	Strigidae	Typical owls	Athene noctua	Athene noctua	Athene noctua	Little Owl	Least Concern	0	1
Struthioniformes	Tinamidae	Tinamous	Crypturellus cinnamomeus	Crypturellus cinnamomeus	Crypturellus cinnamomeus	Eastern Thicket Tinamou	Least Concern	0	1
Struthioniformes	Tinamidae	Tinamous	Rhynchotus rufescens	Rhynchotus rufescens	Rhynchotus rufescens	Red-winged Tinamou	Least Concern	0	1
Struthioniformes	Tinamidae	Tinamous	Nothoprocta ornata	Nothoprocta ornata	Nothoprocta ornata	Ornate Tinamou	Least Concern	0	1
Struthioniformes	Tinamidae	Tinamous	Nothoprocta pentlandii	Nothoprocta pentlandii	Nothoprocta pentlandii	Andean Tinamou	Least Concern	0	1
Struthioniformes	Tinamidae	Tinamous	Crypturellus soui	Crypturellus soui	Crypturellus soui	Little Tinamou	Least Concern	1	0
Trogoniformes	Trogonidae	Trogons	Trogon elegans	Trogon elegans	Trogon elegans	Elegant Trogon	Least Concern	1	1
Trogoniformes	Trogonidae	Trogons	Pharomachrus auriceps	Pharomachrus auriceps	Pharomachrus auriceps	Golden-headed Quetzal	Least Concern	1	0
Trogoniformes	Trogonidae	Trogons	Priotelus temnurus	Priotelus temnurus	Priotelus temnurus	Cuban Trogon	Least Concern	1	0
Trogoniformes	Trogonidae	Trogons	Trogon violaceus	Trogon caligatus	Trogon violaceus	Violaceous Trogon	Least Concern	1	0
