# Supplementary material for: Insights into the coexistence of birds and humans in cropland through meta-analyses of bird exclosure studies, crop loss mitigation experiments, and social surveys
Source: PLoS Biol. 2023 Jul 6;21(7):e3002166. doi: 10.1371/journal.pbio.3002166 (PMC10325107; doi:10.1371/journal.pbio.3002166)
Supplement: S2 Data — (XLSX) [file pbio.3002166.s002.xlsx]

## Sheet: metainfo
Column name	Description
Row_Id	The id of the row
Study_Id	The id of the study
Collector	The collector of the data
Crop_Stem	Crop stem types, i.e., woody and herbecous crops
Crop_Food	Food types of crops, e.g., cereal, fruit, and oilcrop
Crop	Crop types, e.g., coffee, maize, and apple
Crop_Pesticide	Whether pesticide was used in the field
Crop_Insecticide	Whether insecticide was used in the field
Crop_Herbicide	Whether herbicide was used in the field
Spatial_Country	The country of the study conducted
Country_Income	The economic status of the country
Climate	Climate region of the study, i.e., tropics and non-tropics
Exclosure_Focus	The focus taxa of the experiments
Estimate_Measurement	Measurement of the crop yield or damage
Estimate_Direction	The direction of the exclosure effect, "-1": a larger g imply that the positive effect of birds on crops is larger.
I_N	The sample size of treamtment group
C_N	The sample size of control group
g	The intial effect size
Vg	The variance of effect size
g_Direction	The intial effect size multipled by the Estimate_Direction
Binary	"1" means a positive effect of birds on crops; "0" means a negative effect of birds on crops
Regional_Bird_Richness	The number of species in the study areas extracted from the global richness map of birds

## Sheet: Exclosure experiment dataset
Row_Id	Study_Id	Collector	Crop_Stem	Crop_Food	Crop	Crop_Pesticide	Crop_Insecticide	Crop_Herbicide	Spatial_Country	Country_Income	Climate	Exclosure_Focus	Estimate_Measurement	Estimate_Direction	I_N	C_N	g	Vg	g_Direction	Binary	Regional_Bird_Richness
194	257	HUANG Cheng	Herbaceous	Cereal	Wheat	Pesticide		Herbicide	Argentina	High	Non-tropical	Wildfowl	yield g	-1	20	20	0.1351	0.1002	-0.1351	0	176
195	257	HUANG Cheng	Herbaceous	Cereal	Wheat	Pesticide		Herbicide	Argentina	High	Non-tropical	Wildfowl	number of spikes	-1	10	10	1.482	0.2599	-1.482	0	176
196	257	HUANG Cheng	Herbaceous	Cereal	Wheat	Pesticide		Herbicide	Argentina	High	Non-tropical	Wildfowl	number of spikes	-1	10	10	1.246	0.2423	-1.246	0	176
197	257	HUANG Cheng	Herbaceous	Cereal	Wheat	Pesticide		Herbicide	Argentina	High	Non-tropical	Wildfowl	1000-grain weight	-1	10	10	2.163	0.3275	-2.163	0	176
198	257	HUANG Cheng	Herbaceous	Cereal	Wheat	Pesticide		Herbicide	Argentina	High	Non-tropical	Wildfowl	1000-grain weight	-1	10	10	1.1607	0.2367	-1.1607	0	176
146	146	HUANG Cheng	Herbaceous	Cereal	Barley				USA	High	Non-tropical	Wildfowl	grams dry weight per 0.25 square meter	-1	108	108	-0.0470232	0.0183939	0.0470232	1
147	146	HUANG Cheng	Herbaceous	Cereal	Barley				USA	High	Non-tropical	Wildfowl	number of shoot per square meter	-1	108	108	-0.00657782	0.0183889	0.00657782	1
148	146	HUANG Cheng	Herbaceous	Cereal	Barley				USA	High	Non-tropical	Wildfowl	number of shoot per square meter	-1	108	108	0.0619377	0.0183977	-0.0619377	0
149	146	HUANG Cheng	Herbaceous	Cereal	Barley				USA	High	Non-tropical	Wildfowl	grams dry weight per 0.25 square meter	-1	108	108	0.132798	0.0184296	-0.132798	0
150	146	HUANG Cheng	Herbaceous	Cereal	Maize				USA	High	Non-tropical	Wildfowl	number of shoot per square meter	-1	36	144	0.145928	0.034489	-0.145928	0
151	146	HUANG Cheng	Herbaceous	Cereal	Maize				USA	High	Non-tropical	Wildfowl	number of shoot per square meter	-1	36	144	0.27852	0.0346453	-0.27852	0
15	8	HUANG Cheng	Herbaceous	Cereal	Wheat	Pesticide		Herbicide	Japan	High	Non-tropical	Wildfowl	100 grain dry weight	-1	6	6	0.859459	0.314802	-0.859459	0	119
16	8	HUANG Cheng	Herbaceous	Cereal	Wheat	Pesticide		Herbicide	Japan	High	Non-tropical	Wildfowl	straw g per square meter	-1	6	6	1.66365	0.399346	-1.66365	0	119
17	8	HUANG Cheng	Herbaceous	Cereal	Wheat	Pesticide		Herbicide	Japan	High	Non-tropical	Wildfowl	number of ear per square meter	-1	6	6	2.0099	0.452345	-2.0099	0	119
18	8	HUANG Cheng	Herbaceous	Cereal	Wheat	Pesticide		Herbicide	Japan	High	Non-tropical	Wildfowl	totoal biomass g per square meter	-1	6	6	1.98172	0.447658	-1.98172	0	119
19	8	HUANG Cheng	Herbaceous	Cereal	Wheat	Pesticide		Herbicide	Japan	High	Non-tropical	Wildfowl	grain per ear g dry weight	-1	6	6	1.83846	0.424854	-1.83846	0	119
20	8	HUANG Cheng	Herbaceous	Cereal	Wheat	Pesticide		Herbicide	Japan	High	Non-tropical	Wildfowl	grain weight g per square meter	-1	6	6	0.791573	0.310131	-0.791573	0	119
21	8	HUANG Cheng	Herbaceous	Cereal	Wheat	Pesticide		Herbicide	Japan	High	Non-tropical	Wildfowl	maxium height	-1	6	6	1.88577	0.432195	-1.88577	0	119
22	8	HUANG Cheng	Herbaceous	Cereal	Wheat	Pesticide		Herbicide	Japan	High	Non-tropical	Wildfowl	100 grain dry weight	-1	6	6	0.0449712	0.284108	-0.0449712	0	119
23	8	HUANG Cheng	Herbaceous	Cereal	Wheat	Pesticide		Herbicide	Japan	High	Non-tropical	Wildfowl	straw g per square meter	-1	6	6	0.782904	0.309563	-0.782904	0	119
24	8	HUANG Cheng	Herbaceous	Cereal	Wheat	Pesticide		Herbicide	Japan	High	Non-tropical	Wildfowl	number of ear per square meter	-1	6	6	0.946492	0.321351	-0.946492	0	119
25	8	HUANG Cheng	Herbaceous	Cereal	Wheat	Pesticide		Herbicide	Japan	High	Non-tropical	Wildfowl	totoal biomass g per square meter	-1	6	6	0.898813	0.317685	-0.898813	0	119
26	8	HUANG Cheng	Herbaceous	Cereal	Wheat	Pesticide		Herbicide	Japan	High	Non-tropical	Wildfowl	grain per ear g dry weight	-1	6	6	0.173497	0.285278	-0.173497	0	119
27	8	HUANG Cheng	Herbaceous	Cereal	Wheat	Pesticide		Herbicide	Japan	High	Non-tropical	Wildfowl	grain weight g per square meter	-1	6	6	1.04053	0.329136	-1.04053	0	119
28	8	HUANG Cheng	Herbaceous	Cereal	Wheat	Pesticide		Herbicide	Japan	High	Non-tropical	Wildfowl	maxium height	-1	6	6	-0.199162	0.285676	0.199162	1	119
1	2	HUANG Cheng	Herbaceous	Cereal	Wheat	Pesticide		Herbicide	Bulgaria	High	Non-tropical	Wildfowl	grains per stem	-1	169	190	0.0116	0.011153	-0.0116	0	147
2	2	HUANG Cheng	Herbaceous	Cereal	Wheat	Pesticide		Herbicide	Bulgaria	High	Non-tropical	Wildfowl	stem density	-1	169	190	0.136	0.011153	-0.136	0	147
3	2	HUANG Cheng	Herbaceous	Cereal	Wheat	Pesticide		Herbicide	Bulgaria	High	Non-tropical	Wildfowl	yield g per square meter	-1	169	190	-0.001	0.011153	0.001	1	147
190	174	HUANG Cheng	Herbaceous	Cereal	Millet				Senegal	Non-high	Tropical	Bird and bat	grain loss %	1	20	20	0.873629	0.105606	0.873629	1	237
165	160	HUANG Cheng	Woody	Oilcrop	Oil Palm	Pesticide		Herbicide	Indonesia	Non-high	Tropical	Bird and bat	yield kg per tree	-1	4	4	0.530582	0.395667	-0.530582	0	250
166	160	HUANG Cheng	Woody	Oilcrop	Oil Palm	Pesticide		Herbicide	Indonesia	Non-high	Tropical	Bird and bat	yield kg per tree	-1	4	4	-1.74452	0.568281	1.74452	1	250
167	160	HUANG Cheng	Woody	Oilcrop	Oil Palm	Pesticide		Herbicide	Indonesia	Non-high	Tropical	Bird and bat	yield kg per tree	-1	3	4	-0.686659	0.447344	0.686659	1	250
168	160	HUANG Cheng	Woody	Oilcrop	Oil Palm	Pesticide		Herbicide	Indonesia	Non-high	Tropical	Bird and bat	yield kg per tree	-1	4	4	-0.0434855	0.37819	0.0434855	1	251
169	160	HUANG Cheng	Woody	Oilcrop	Oil Palm	Pesticide		Herbicide	Indonesia	Non-high	Tropical	Bird and bat	yield kg per tree	-1	4	4	1.21141	0.469791	-1.21141	0	250
170	160	HUANG Cheng	Woody	Oilcrop	Oil Palm	Pesticide		Herbicide	Indonesia	Non-high	Tropical	Bird and bat	yield kg per tree	-1	4	4	1.23018	0.472655	-1.23018	0	252
123	138	HUANG Cheng	Woody	Other	Cacao		No insecticide		Brazil	High	Tropical	Bird and bat	percentage of leaf damage	1	24	24	-0.3146	0.0816555	-0.3146	0
116	136	HUANG Cheng	Woody	Other	Coffee	Pesticide	Insecticide	Herbicide	Costa Rica	High	Tropical	Bird and bat	number of fruit infested	1	30	30	0.376548	0.0661279	0.376548	1	328
117	136	HUANG Cheng	Woody	Other	Coffee	Pesticide	Insecticide	Herbicide	Costa Rica	High	Tropical	Bird and bat	number of fruit infested	1	30	30	0.377935	0.0661366	0.377935	1	328
101	60	HUANG Cheng	Woody	Other	Coffee	Pesticide	Insecticide		Tanzania	Non-high	Tropical	Bird and bat	number of late fruit	-1	20	28	-0.443564	0.0849765	0.443564	1
102	60	HUANG Cheng	Woody	Other	Coffee	Pesticide	Insecticide	Herbicide	Tanzania	Non-high	Tropical	Bird and bat	number of late fruit	-1	20	35	-0.477758	0.0784281	0.477758	1
103	60	HUANG Cheng	Woody	Other	Coffee	Pesticide	Insecticide	Herbicide	Tanzania	Non-high	Tropical	Bird and bat	number of late fruit	-1	21	32	-0.249336	0.0771417	0.249336	1
104	60	HUANG Cheng	Woody	Other	Coffee	Pesticide	Insecticide	Herbicide	Tanzania	Non-high	Tropical	Bird and bat	fruit weight	-1	24	36	-0.0592704	0.0676817	0.0592704	1
105	60	HUANG Cheng	Woody	Other	Coffee	Pesticide	Insecticide	Herbicide	Tanzania	Non-high	Tropical	Bird and bat	fruit weight	-1	19	34	0.0707047	0.0796835	-0.0707047	0
106	60	HUANG Cheng	Woody	Other	Coffee	Pesticide	Insecticide		Tanzania	Non-high	Tropical	Bird and bat	fruit weight	-1	17	29	0.43741	0.0922143	-0.43741	0
81	33	HUANG Cheng	Woody	Treenut	Macadamia Nut	No pesticide	No insecticide		South Africa	High	Non-tropical	Bird and bat	mass unsound kernel to total sample mass	1	24	24	1.0715	0.092588	1.0715	1
82	33	HUANG Cheng	Woody	Treenut	Macadamia Nut	No pesticide	No insecticide		South Africa	High	Non-tropical	Bird and bat	nut set per 50 racemes	-1	24	24	-1.1997	0.121903	1.1997	1
73	29	HUANG Cheng	Woody	Other	Coffee				Brazil	High	Tropical	Bird and bat	meann number of havestable fruit per branch	-1	32	32	-0.389008	0.0621732	0.389008	1
74	29	HUANG Cheng	Woody	Other	Coffee				Brazil	High	Tropical	Bird and bat	early fruits	-1	32	32	-0.285393	0.0616273	0.285393	1
75	29	HUANG Cheng	Woody	Other	Coffee				Brazil	High	Tropical	Bird and bat	late fruits	-1	32	32	-0.222931	0.0613793	0.222931	1
76	29	HUANG Cheng	Woody	Other	Coffee				Brazil	High	Tropical	Bird and bat	flowers	-1	32	32	0.0199029	0.0609941	-0.0199029	0
49	14	HUANG Cheng	Woody	Other	Cacao	No pesticide	No insecticide	No herbicide	Indonesia	Non-high	Tropical	Bird and bat	number of fruit harvested	-1	15	15	-0.6991	0.134333	0.6991	1	166
50	14	HUANG Cheng	Woody	Other	Cacao	No pesticide	No insecticide	No herbicide	Indonesia	Non-high	Tropical	Bird and bat	leaf damage	1	15	15	0.0369	0.126287	0.0369	1	166
51	14	HUANG Cheng	Woody	Other	Cacao	No pesticide	No insecticide	No herbicide	Indonesia	Non-high	Tropical	Bird and bat	fruit weight kg	-1	15	15	-0.5807	0.131872	0.5807	1	166
52	14	HUANG Cheng	Woody	Other	Cacao	No pesticide	No insecticide	No herbicide	Indonesia	Non-high	Tropical	Bird and bat	number of small fruit	1	15	15	-0.4505	0.129695	-0.4505	0	166
53	14	HUANG Cheng	Woody	Other	Cacao	No pesticide	No insecticide	No herbicide	Indonesia	Non-high	Tropical	Bird and bat	log transformed n of cacao flowers	-1	15	15	-0.164	0.126855	0.164	1	166
14	7	HUANG Cheng	Woody	Fruit	Lychee	No pesticide	No insecticide	No herbicide	Mauritius	High	Tropical	Bird and bat	average number of fruit per panicle	-1	75	81	0.2773	0.0256479	-0.2773	0	12
186	172	HUANG Cheng	Herbaceous	Vegetable	Cabbage	Pesticide			South Korea	High	Non-tropical	Bird	herbivory rate %	1	18	18	-0.559155	0.11057	-0.559155	0
187	172	HUANG Cheng	Herbaceous	Vegetable	Cabbage	Pesticide			South Korea	High	Non-tropical	Bird	biomass g	-1	18	18	-0.244603	0.107059	0.244603	1
183	170	HUANG Cheng	Herbaceous	Vegetable	Broccoli	No pesticide	No insecticide	No herbicide	USA	High	Tropical	Bird	aboveground biomass	-1	11	11	-0.821796	0.18362	0.821796	1	16
181	169	HUANG Cheng	Herbaceous	Cereal	Rice				USA	High	Non-tropical	Bird	total million of sprouts	-1	10	10	0.598646	0.192415	-0.598646	0
182	169	HUANG Cheng	Herbaceous	Cereal	Rice				USA	High	Non-tropical	Bird	total million of sprouts	-1	13	13	1.4356	0.183916	-1.4356	0
178	166	HUANG Cheng	Herbaceous	Cereal	Wheat				USA	High	Non-tropical	Bird	number of seed head	-1	61	61	0.3401	0.0328842	-0.3401	0
179	166	HUANG Cheng	Herbaceous	Cereal	Wheat				USA	High	Non-tropical	Bird	seed mass	-1	61	61	0.6586	0.034168	-0.6586	0
180	166	HUANG Cheng	Herbaceous	Cereal	Wheat				USA	High	Non-tropical	Bird	dry aboveground biomass	-1	61	61	0.7072	0.0344642	-0.7072	0
174	164	HUANG Cheng	Woody	Other	Coffee	Pesticide	Insecticide		Jamaica	High	Tropical	Bird	number of leaf damage	1	10	10	0.90195	0.203794	0.90195	1
175	164	HUANG Cheng	Woody	Other	Coffee	Pesticide	Insecticide		Jamaica	High	Tropical	Bird	number of leaf damage	1	5	5	0.880118	0.365057	0.880118	1
176	164	HUANG Cheng	Woody	Other	Coffee	No pesticide	No insecticide		Jamaica	High	Tropical	Bird	number of leaf damage	1	5	5	1.51911	0.441711	1.51911	1
177	164	HUANG Cheng	Woody	Other	Coffee	Pesticide	Insecticide		Jamaica	High	Tropical	Bird	number of leaf damage	1	10	10	1.79086	0.263635	1.79086	1
164	157	HUANG Cheng	Woody	Fruit	Loquat				China	High	Non-tropical	Bird	seed set	-1	16	49	-0.0748318	0.0809812	0.0748318	1	139
163	156	HUANG Cheng	Woody	Fruit	Apple	Pesticide	Insecticide		Spain	High	Non-tropical	Bird	shoot damage rate	1	40	40	1.0469	0.0559056	1.0469	1
162	155	HUANG Cheng	Herbaceous	Oilcrop	Soybean	Pesticide	Insecticide		USA	High	Non-tropical	Bird	grain yield	-1	30	30	0.4119	0.0663427	-0.4119	0	130
161	155	HUANG Cheng	Herbaceous	Cereal	Maize	Pesticide	Insecticide		USA	High	Non-tropical	Bird	grain yield	-1	30	30	-0.292	0.0656607	0.292	1	130
159	154	HUANG Cheng	Woody	Other	Coffee	Pesticide	Insecticide	Herbicide	Guatemalan	High	Tropical	Bird	percentage of leaf damage	1	9	9	0.435537	0.206831	0.435537	1
160	154	HUANG Cheng	Woody	Other	Coffee	Pesticide	Insecticide	Herbicide	Guatemalan	High	Tropical	Bird	percentage of leaf damage	1	11	11	0.565761	0.175546	0.565761	1
154	152	HUANG Cheng	Woody	Oilcrop	Oil Palm				Malaysia	High	Tropical	Bird	proportion of laminae area missing per leaflet per day	1	8	8	0.740428	0.240603	0.740428	1
152	147	HUANG Cheng	Woody	Other	Coffee	Pesticide	Insecticide	Herbicide	Costa Rica	High	Tropical	Bird	infestation rate	1	10	10	0.194097	0.184398	0.194097	1	295
127	144	HUANG Cheng	Woody	Treenut	Almond	Pesticide	Insecticide		Israel	High	Non-tropical	Bird	percent of predation	1	4	4	1.37282	0.495862	1.37282	1	110
128	144	HUANG Cheng	Woody	Treenut	Almond	Pesticide	Insecticide		Israel	High	Non-tropical	Bird	percent of predation	1	4	4	-1.31036	0.485388	-1.31036	0	110
129	144	HUANG Cheng	Woody	Treenut	Almond	Pesticide	Insecticide		Israel	High	Non-tropical	Bird	percent of predation	1	4	4	-0.25486	0.382131	-0.25486	0	110
130	144	HUANG Cheng	Woody	Treenut	Almond	Pesticide	Insecticide		Israel	High	Non-tropical	Bird	percent of predation	1	4	4	-0.064683	0.378333	-0.064683	0	110
131	144	HUANG Cheng	Woody	Treenut	Almond	Pesticide	Insecticide		Israel	High	Non-tropical	Bird	percent of predation	1	4	4	0.213342	0.380916	0.213342	1	110
132	144	HUANG Cheng	Woody	Treenut	Almond	Pesticide	Insecticide		Israel	High	Non-tropical	Bird	percent of predation	1	3	4	1.3026	0.534862	1.3026	1	110
133	144	HUANG Cheng	Woody	Treenut	Almond	Pesticide	Insecticide		Israel	High	Non-tropical	Bird	percent of predation	1	4	4	0	0.378072	0	0	110
134	144	HUANG Cheng	Woody	Treenut	Almond	Pesticide	Insecticide		Israel	High	Non-tropical	Bird	percent of predation	1	4	4	0.406112	0.38838	0.406112	1	110
135	144	HUANG Cheng	Woody	Treenut	Almond	Pesticide	Insecticide		Israel	High	Non-tropical	Bird	percent of predation	1	4	4	-0.863101	0.424631	-0.863101	0	110
136	144	HUANG Cheng	Woody	Treenut	Almond	Pesticide	Insecticide		Israel	High	Non-tropical	Bird	percent of predation	1	4	4	-1.18313	0.465558	-1.18313	0	110
137	144	HUANG Cheng	Woody	Treenut	Almond	Pesticide	Insecticide		Israel	High	Non-tropical	Bird	percent of predation	1	4	4	-0.0129876	0.378082	-0.0129876	0	110
138	144	HUANG Cheng	Woody	Treenut	Almond	Pesticide	Insecticide		Israel	High	Non-tropical	Bird	percent of predation	1	4	4	0.232757	0.381458	0.232757	1	110
139	144	HUANG Cheng	Woody	Treenut	Almond	Pesticide	Insecticide		Israel	High	Non-tropical	Bird	percent of predation	1	4	4	0.707296	0.409339	0.707296	1	110
140	144	HUANG Cheng	Woody	Treenut	Almond	Pesticide	Insecticide		Israel	High	Non-tropical	Bird	percent of predation	1	4	4	-0.607073	0.401105	-0.607073	0	110
141	144	HUANG Cheng	Woody	Treenut	Almond	Pesticide	Insecticide		Israel	High	Non-tropical	Bird	percent of predation	1	4	4	-0.000178504	0.378072	-0.000178504	0	110
142	144	HUANG Cheng	Woody	Treenut	Almond	Pesticide	Insecticide		Israel	High	Non-tropical	Bird	percent of predation	1	4	3	0.754362	0.454313	0.754362	1	110
143	144	HUANG Cheng	Woody	Treenut	Almond	Pesticide	Insecticide		Israel	High	Non-tropical	Bird	percent of predation	1	3	3	0.454153	0.443855	0.454153	1	110
144	144	HUANG Cheng	Woody	Treenut	Almond	Pesticide	Insecticide		Israel	High	Non-tropical	Bird	percent of predation	1	4	4	-0.260805	0.382323	-0.260805	0	110
145	144	HUANG Cheng	Woody	Treenut	Almond	Pesticide	Insecticide		Israel	High	Non-tropical	Bird	percent of predation	1	4	4	-1.15365	0.461254	-1.15365	0	110
125	138	HUANG Cheng	Woody	Other	Cacao		No insecticide		Brazil	High	Tropical	Bird	percentage of leaf damage	1	24	24	0.3884	0.082236	0.3884	1
122	137	HUANG Cheng	Woody	Other	Cacao		No insecticide		Panama	High	Tropical	Bird	percentage of leaf damage	1	19	20	1.47222	0.126273	1.47222	1	340
120	136	HUANG Cheng	Woody	Other	Coffee	Pesticide		Herbicide	Costa Rica	High	Tropical	Bird	number of fruit infested	1	36	36	0.592157	0.0568023	0.592157	1	328
121	136	HUANG Cheng	Woody	Other	Coffee	Pesticide		Herbicide	Costa Rica	High	Tropical	Bird	number of fruit infested	1	36	36	0.40375	0.0554993	0.40375	1	328
114	135	HUANG Cheng	Woody	Other	Coffee	Pesticide	Insecticide		Jamaica	High	Non-tropical	Bird	proportion of fruit infested	1	4	4	2.4042	0.701701	2.4042	1	99
115	135	HUANG Cheng	Woody	Other	Coffee	Pesticide	Insecticide		Jamaica	High	Non-tropical	Bird	proportion of fruit infested	1	4	4	5.4447	1.15985	5.4447	1	99
108	77	HUANG Cheng	Herbaceous	Oilcrop	Sunflower				India	Non-high	Non-tropical	Bird	number of seedlings per 2 m row length	-1	20	20	1.786	0.135938	-1.786	0	181
107	61	HUANG Cheng	Woody	Fruit	Apple		No insecticide		Netherland	High	Non-tropical	Bird	kg per tree	-1	44	56	-0.66275	0.0421602	0.66275	1	126
99	56	HUANG Cheng	Herbaceous	Cereal	Rice				USA	High	Non-tropical	Bird	number of seeds left	-1	6	4	1.7082	0.485821	-1.7082	0
100	56	HUANG Cheng	Herbaceous	Cereal	Rice				USA	High	Non-tropical	Bird	number of seeds left	-1	6	4	2.19947	0.581806	-2.19947	0
98	45	HUANG Cheng	Herbaceous	Oilcrop	Soybean				India	Non-high	Non-tropical	Bird	percentage of damage	1	6	6	-16.027	10.9867	-16.027	0	374
86	41	HUANG Cheng	Woody	Other	Cacao	No pesticide	No insecticide	No herbicide	Indonesia	Non-high	Tropical	Bird	total dry yield kg	-1	15	15	0.1596	0.126665	-0.1596	0
88	41	HUANG Cheng	Woody	Other	Cacao	No pesticide	No insecticide	No herbicide	Indonesia	Non-high	Tropical	Bird	fruit weight kg	-1	15	15	0.1842	0.12676	-0.1842	0
90	41	HUANG Cheng	Woody	Other	Cacao	No pesticide	No insecticide	No herbicide	Indonesia	Non-high	Tropical	Bird	number of fruit	-1	15	15	0.0148	0.126192	-0.0148	0
92	41	HUANG Cheng	Woody	Other	Cacao	No pesticide	No insecticide	No herbicide	Indonesia	Non-high	Tropical	Bird	flowers	-1	15	15	0.195	0.126855	-0.195	0
94	41	HUANG Cheng	Woody	Other	Cacao	No pesticide	No insecticide	No herbicide	Indonesia	Non-high	Tropical	Bird	number of aborted small fruit	1	15	15	0.0291	0.125908	0.0291	1
96	41	HUANG Cheng	Woody	Other	Cacao	No pesticide	No insecticide	No herbicide	Indonesia	Non-high	Tropical	Bird	not infested fruit	-1	15	15	0.2634	0.127423	-0.2634	0
85	39	HUANG Cheng	Woody	Other	Coffee	No pesticide	No insecticide		Jamaica	High	Tropical	Bird	proportion of fruit infested by borer	1	20	20	0.756333	0.103216	0.756333	1
83	37	HUANG Cheng	Herbaceous	Cereal	Rice				USA	High	Non-tropical	Bird	average number of rice seedlings	-1	6	6	1.04865	0.329843	-1.04865	0
79	33	HUANG Cheng	Woody	Treenut	Macadamia Nut	No pesticide	No insecticide		South Africa	High	Non-tropical	Bird	mass unsound kernel to total sample mass	1	24	24	0.8896	0.0889116	0.8896	1
80	33	HUANG Cheng	Woody	Treenut	Macadamia Nut	No pesticide	No insecticide		South Africa	High	Non-tropical	Bird	nut set per 50 racemes	-1	24	24	-0.1017	0.080688	0.1017	1
72	24	HUANG Cheng	Herbaceous	Fruit	Strawberry				USA	High	Non-tropical	Bird	percentage of econimic damage by animal	1	90	90	-0.310609	0.0223031	-0.310609	0
54	22	HUANG Cheng	Woody	Fruit	Apple				Australia	High	Non-tropical	Bird	proportion of blossoms result in undamaged fruit	-1	10	10	-0.909415	0.204132	0.909415	1	222
55	22	HUANG Cheng	Woody	Fruit	Apple				Australia	High	Non-tropical	Bird	initial number of fruitlets set as prpn of number of blossoms on branches	-1	10	10	-0.629373	0.193358	0.629373	1	222
56	22	HUANG Cheng	Woody	Fruit	Apple				Australia	High	Non-tropical	Bird	proportion of pre-harvest fruit with major insect damage on branches	1	10	10	0.707934	0.195985	0.707934	1	222
57	22	HUANG Cheng	Woody	Fruit	Apple				Australia	High	Non-tropical	Bird	initial number of fruitlets set as prpn of number of blossoms on branches	-1	10	10	0.549539	0.191005	-0.549539	0	219
58	22	HUANG Cheng	Woody	Fruit	Apple				Australia	High	Non-tropical	Bird	proportion of blossoms result in undamaged fruit	-1	10	10	0.601912	0.192513	-0.601912	0	219
59	22	HUANG Cheng	Woody	Fruit	Apple				Australia	High	Non-tropical	Bird	proportion of pre-harvest fruit with major insect damage on branches	1	10	10	0.388997	0.187239	0.388997	1	219
60	22	HUANG Cheng	Woody	Fruit	Apple	Pesticide			Australia	High	Non-tropical	Bird	initial number of fruitlets set as prpn of number of blossoms on branches	-1	10	10	-0.769096	0.198243	0.769096	1	235
61	22	HUANG Cheng	Woody	Fruit	Apple	Pesticide			Australia	High	Non-tropical	Bird	proportion of blossoms result in undamaged fruit	-1	10	10	-0.105767	0.183735	0.105767	1	235
62	22	HUANG Cheng	Woody	Fruit	Apple	Pesticide			Australia	High	Non-tropical	Bird	proportion of pre-harvest fruit with major insect damage on branches	1	10	10	0.283152	0.18546	0.283152	1	235
63	22	HUANG Cheng	Woody	Fruit	Apple	No pesticide	No insecticide	No herbicide	Australia	High	Non-tropical	Bird	initial number of fruitlets set as prpn of number of blossoms on branches	-1	10	10	-0.769096	0.198243	0.769096	1	235
64	22	HUANG Cheng	Woody	Fruit	Apple	No pesticide	No insecticide	No herbicide	Australia	High	Non-tropical	Bird	proportion of blossoms result in undamaged fruit	-1	10	10	0.0384522	0.183493	-0.0384522	0	235
65	22	HUANG Cheng	Woody	Fruit	Apple	No pesticide	No insecticide	No herbicide	Australia	High	Non-tropical	Bird	proportion of pre-harvest fruit with major insect damage on branches	1	10	10	1.29781	0.225563	1.29781	1	235
66	22	HUANG Cheng	Woody	Fruit	Apple				Australia	High	Non-tropical	Bird	initial number of fruitlets set as prpn of number of blossoms on branches	-1	10	10	0	0.183456	0	0	235
67	22	HUANG Cheng	Woody	Fruit	Apple				Australia	High	Non-tropical	Bird	proportion of pre-harvest fruit with major insect damage on branches	1	10	10	0	0.183456	0	0	235
68	22	HUANG Cheng	Woody	Fruit	Apple				Australia	High	Non-tropical	Bird	proportion of blossoms result in undamaged fruit	-1	10	10	0	0.183456	0	0	235
69	22	HUANG Cheng	Woody	Fruit	Apple	Pesticide			Australia	High	Non-tropical	Bird	proportion of pre-harvest fruit with major insect damage on branches	1	10	10	-0.229606	0.184774	-0.229606	0	237
70	22	HUANG Cheng	Woody	Fruit	Apple	Pesticide			Australia	High	Non-tropical	Bird	initial number of fruitlets set as prpn of number of blossoms on branches	-1	10	10	0.332455	0.186219	-0.332455	0	237
71	22	HUANG Cheng	Woody	Fruit	Apple	Pesticide			Australia	High	Non-tropical	Bird	proportion of blossoms result in undamaged fruit	-1	10	10	0.338817	0.186326	-0.338817	0	237
44	14	HUANG Cheng	Woody	Other	Cacao	No pesticide	No insecticide	No herbicide	Indonesia	Non-high	Tropical	Bird	number of fruit harvested	-1	15	15	-0.4503	0.1296	0.4503	1	166
45	14	HUANG Cheng	Woody	Other	Cacao	No pesticide	No insecticide	No herbicide	Indonesia	Non-high	Tropical	Bird	leaf damage	1	15	15	0.0374	0.126287	0.0374	1	166
46	14	HUANG Cheng	Woody	Other	Cacao	No pesticide	No insecticide	No herbicide	Indonesia	Non-high	Tropical	Bird	fruit weight kg	-1	15	15	-0.3839	0.128653	0.3839	1	166
47	14	HUANG Cheng	Woody	Other	Cacao	No pesticide	No insecticide	No herbicide	Indonesia	Non-high	Tropical	Bird	number of small fruit	1	15	15	-0.264	0.127801	-0.264	0	166
48	14	HUANG Cheng	Woody	Other	Cacao	No pesticide	No insecticide	No herbicide	Indonesia	Non-high	Tropical	Bird	log transformed n of cacao flowers	-1	15	15	-0.477	0.129695	0.477	1	166
33	12	HUANG Cheng	Herbaceous	Cereal	Rice	No pesticide	No insecticide	No herbicide	USA	High	Tropical	Bird	weight g of 20 panicle sample	-1	4	4	0.0197577	0.378096	-0.0197577	0	86
34	12	HUANG Cheng	Herbaceous	Cereal	Rice	No pesticide	No insecticide	No herbicide	USA	High	Tropical	Bird	weight g of 20 panicle sample	-1	4	4	0.151186	0.3795	-0.151186	0	86
35	12	HUANG Cheng	Herbaceous	Cereal	Rice	No pesticide	No insecticide	No herbicide	USA	High	Tropical	Bird	bird damage	1	4	4	-1.22328	0.471597	-1.22328	0	86
36	12	HUANG Cheng	Herbaceous	Cereal	Rice	No pesticide	No insecticide	No herbicide	USA	High	Tropical	Bird	bird damage	1	4	4	-0.842952	0.422482	-0.842952	0	86
37	12	HUANG Cheng	Herbaceous	Cereal	Rice	No pesticide	No insecticide	No herbicide	USA	High	Tropical	Bird	pecky rice	1	4	4	-0.437137	0.390015	-0.437137	0	86
38	12	HUANG Cheng	Herbaceous	Cereal	Rice	No pesticide	No insecticide	No herbicide	USA	High	Tropical	Bird	pecky rice	1	4	4	0.373974	0.386813	0.373974	1	86
31	10	HUANG Cheng	Herbaceous	Vegetable	Kale	Pesticide	Insecticide		USA	High	Non-tropical	Bird	number of salable leaves per plant	-1	35	35	0.1152	0.0559406	-0.1152	0	134
32	10	HUANG Cheng	Herbaceous	Vegetable	Kale	Pesticide	Insecticide		USA	High	Non-tropical	Bird	total number of leavies	-1	35	35	0.1428	0.0560384	-0.1428	0	134
10	6	HUANG Cheng	Herbaceous	Cereal	Rice				USA	High	Non-tropical	Bird	number of plant per plot	-1	10	10	0.865347	0.202176	-0.865347	0	108
11	6	HUANG Cheng	Herbaceous	Cereal	Rice				USA	High	Non-tropical	Bird	number of plant per plot	-1	10	10	0.162371	0.184115	-0.162371	0	108
12	6	HUANG Cheng	Herbaceous	Cereal	Rice				USA	High	Non-tropical	Bird	number of plant per plot	-1	10	10	1.70181	0.25586	-1.70181	0	107
13	6	HUANG Cheng	Herbaceous	Cereal	Rice				USA	High	Non-tropical	Bird	number of plant per plot	-1	10	10	-0.291344	0.185578	0.291344	1	107
4	5	HUANG Cheng	Woody	Fruit	Apple	No pesticide	No insecticide	No herbicide	Australia	High	Non-tropical	Bird	percentage of damaged by insect	1	10	10	0.762604	0.197995	0.762604	1
5	5	HUANG Cheng	Woody	Fruit	Apple	No pesticide	No insecticide	No herbicide	Australia	High	Non-tropical	Bird	percentage of damaged by insect	1	10	10	1.20667	0.219857	1.20667	1
6	5	HUANG Cheng	Woody	Fruit	Apple	Pesticide	Insecticide	Herbicide	Australia	High	Non-tropical	Bird	percentage of damaged by insect	1	10	10	0.525182	0.190351	0.525182	1
7	5	HUANG Cheng	Woody	Fruit	Apple	Pesticide	Insecticide	Herbicide	Australia	High	Non-tropical	Bird	percentage of damaged by insect	1	10	10	0.559165	0.191272	0.559165	1
8	5	HUANG Cheng	Woody	Fruit	Apple	Pesticide	Insecticide	Herbicide	Australia	High	Non-tropical	Bird	percentage of damaged by insect	1	10	10	0.164468	0.184132	0.164468	1
9	5	HUANG Cheng	Woody	Fruit	Apple	Pesticide	Insecticide	Herbicide	Australia	High	Non-tropical	Bird	percentage of damaged by insect	1	10	10	2.50764	0.340662	2.50764	1
