# Supplementary material for: Insights into the coexistence of birds and humans in cropland through meta-analyses of bird exclosure studies, crop loss mitigation experiments, and social surveys
Source: PLoS Biol. 2023 Jul 6;21(7):e3002166. doi: 10.1371/journal.pbio.3002166 (PMC10325107; doi:10.1371/journal.pbio.3002166)
Supplement: S3 Data — (XLSX) [file pbio.3002166.s003.xlsx]

## Sheet: metainfo
Column name	Description
Row_Id	The id of the row
Study_Id	The id of the study
Collector	The collector of the data
Measure1	The classification scheme 1
Measure2	The classification scheme 2
Crop_Stem	Crop stem types, i.e., woody and herbecous crops
Crop_Food	Food types of crops, e.g., cereal, fruit, and oilcrop
Crop	Crop types, e.g., coffee, maize, and apple
Measure_Crop_Stage	The crop stage that a measure can be applied, i.e., all-stage and sow-stage
Pest_Group	Major bird pest group in the field
Spatial_Country	The country of the study conducted
Climate	Climate region of the study, i.e., tropics and non-tropics
Estimate_Measurement	Measurement of the crop yield or damage
Estimate_Direction	The direction of the mitigation effect, "1": a larger g imply that the stronger effect of mitigation in reducing the damage or retaining the yield
I_N	The sample size of treamtment group
C_N	The sample size of control group
g	The intial effect size
Vg	The variance of effect size
g_Direction	The intial effect size multipled by the Estimate_Direction

## Sheet: Mitigation experiment dataset
Row_Id	Study_Id	Collector	Measure1	Measure2	Crop_Stem	Crop_Food	Crop	Measure_Crop_Stage	Pest_Group	Spatial_Country	Climate	Estimate_Measurement	Estimate_Direction	I_N	C_N	g	Vg	g_Direction
8	3	HUANG Cheng	Bird perch	Bird perch	Woody	Fruit	Grape	all	Sturnidae/Zosteropidae/Turdidae/Psittaculidae	Australia	Non-tropical	percentage of damaged by bird	-1	4	4	-0.21614	0.380992	0.21614
9	6	HUANG Cheng	Repellent	Anthraquinone	Herbaceous	Cereal	Rice	sow	Icteridae	USA	Non-tropical	the density of sprout	1	10	10	0.902325	0.20381	0.902325
10	6	HUANG Cheng	Repellent	Anthraquinone	Herbaceous	Cereal	Rice	sow	Icteridae	USA	Non-tropical	the density of sprout	1	10	10	12.7775	4.26507	12.7775
12	8	HUANG Cheng	Tape/ribbon/flag	Flag	Herbaceous	Cereal	Wheat	all	Anatidae	Japan	Non-tropical	grain per ear	1	6	6	13.5934	7.98326	13.5934
13	8	HUANG Cheng	Tape/ribbon/flag	Flag	Herbaceous	Cereal	Wheat	all	Anatidae	Japan	Non-tropical	g/m2	1	6	6	3.25992	0.726818	3.25992
14	8	HUANG Cheng	Tape/ribbon/flag	Flag	Herbaceous	Cereal	Wheat	all	Anatidae	Japan	Non-tropical	100 grain dry weight	1	6	6	1.59007	0.38937	1.59007
15	8	HUANG Cheng	Tape/ribbon/flag	Flag	Herbaceous	Cereal	Wheat	all	Anatidae	Japan	Non-tropical	total biomass	1	6	6	1.38846	0.36435	1.38846
16	8	HUANG Cheng	Tape/ribbon/flag	Flag	Herbaceous	Cereal	Wheat	all	Anatidae	Japan	Non-tropical	straw	1	6	6	0.398804	0.290651	0.398804
17	8	HUANG Cheng	Tape/ribbon/flag	Flag	Herbaceous	Cereal	Wheat	all	Anatidae	Japan	Non-tropical	number of ears	1	6	6	0.287141	0.287459	0.287141
18	8	HUANG Cheng	Tape/ribbon/flag	Flag	Herbaceous	Cereal	Wheat	all	Anatidae	Japan	Non-tropical	maximus height	1	6	6	2.52967	0.550659	2.52967
19	15	HUANG Cheng	Repellent	Methyl anthranilate	Herbaceous	Oilcrop	Sunflower	all	Anatidae	USA	Non-tropical	increased percentage of damage	-1	6	6	0.7851	0.309728	-0.7851
20	20	HUANG Cheng	Repellent	Anthraquinone	Herbaceous	Oilcrop	Soybean	sow	Anatidae	USA	Non-tropical	kg/ha	1	12	12	1.04096	0.177945	1.04096
21	21	HUANG Cheng	Scaring model	Balloon/kite	Herbaceous	Oilcrop	Sunflower	all	Fringillidae/Columbidae/Laridae	USA	Non-tropical	percentage of damaged by bird	-1	2	2	-1.97543	0.814319	1.97543
22	28	HUANG Cheng	Herbicide to roost	Herbicide to roost	Herbaceous	Oilcrop	Sunflower	all	Icteridae	USA	Non-tropical	pecntage of sunflower damaged by bird	-1	4	4	-0.224587	0.381224	0.224587
23	28	HUANG Cheng	Herbicide to roost	Herbicide to roost	Herbaceous	Oilcrop	Sunflower	all	Icteridae	USA	Non-tropical	pecntage of sunflower damaged by bird	-1	4	4	0.787382	0.41682	-0.787382
33	45	HUANG Cheng	Sow practice	Sow deeper	Herbaceous	Oilcrop	Soybean	sow	Columbidae	India	Non-tropical	percentage of damage	-1	6	6	-28.7347	34.6874	28.7347
34	45	HUANG Cheng	Sow practice	Sow deeper	Herbaceous	Oilcrop	Soybean	sow	Columbidae	India	Non-tropical	percentage of damage	-1	6	6	-9.30989	3.89544	9.30989
35	45	HUANG Cheng	Sow practice	Sow late	Herbaceous	Oilcrop	Soybean	sow	Columbidae	India	Non-tropical	percentage of damage	-1	9	9	-3.35715	0.51463	3.35715
36	45	HUANG Cheng	Sow practice	Sow late	Herbaceous	Oilcrop	Soybean	sow	Columbidae	India	Non-tropical	percentage of damage	-1	9	9	-5.94597	1.18363	5.94597
31	45	HUANG Cheng	Physical barrier	Straw barrier	Herbaceous	Oilcrop	Soybean	sow	Columbidae	India	Non-tropical	percentage of damage	-1	6	6	-8.2755	3.13752	8.2755
32	45	HUANG Cheng	Physical barrier	Straw barrier	Herbaceous	Oilcrop	Soybean	sow	Columbidae	India	Non-tropical	percentage of damage	-1	6	6	-7.25468	2.47695	7.25468
37	45	HUANG Cheng	Tape/ribbon/flag	Tape/ribbon	Herbaceous	Oilcrop	Soybean	all	Columbidae	India	Non-tropical	percentage of damage	-1	6	6	-1.71703	0.406865	1.71703
38	46	HUANG Cheng	Repellent	Methyl anthranilate	Herbaceous	Cereal	Maize	all	Phasianidae	German	Non-tropical	number of maize seedlings damaged	-1	9	9	0.341285	0.204798	-0.341285
40	48	HUANG Cheng	Sound	Bio-sound	Woody	Treenut	Almond	all	Corvidae	USA	Non-tropical	number of tree damaged by bird	-1	3	3	-0.986539	0.507772	0.986539
42	51	HUANG Cheng	Repellent	Anthraquinone	Herbaceous	Cereal	Maize	sow	Corvidae/Icteridae/Laridae	USA	Non-tropical	number plants/ha	1	5	5	1.07017	0.383589	1.07017
43	51	HUANG Cheng	Repellent	Anthraquinone	Herbaceous	Cereal	Maize	sow	Corvidae/Icteridae/Laridae	USA	Non-tropical	number plants/ha	1	20	16	0.160434	0.107913	0.160434
44	51	HUANG Cheng	Repellent	Anthraquinone	Herbaceous	Cereal	Maize	sow	Corvidae/Icteridae/Laridae	USA	Non-tropical	tons/ha	1	20	16	0.0990119	0.107692	0.0990119
45	51	HUANG Cheng	Repellent	Anthraquinone	Herbaceous	Cereal	Maize	sow	Corvidae/Icteridae/Laridae	USA	Non-tropical	number plants/ha	1	16	16	0.0699352	0.118853	0.0699352
46	51	HUANG Cheng	Repellent	Anthraquinone	Herbaceous	Cereal	Maize	sow	Corvidae/Icteridae/Laridae	USA	Non-tropical	tons/ha	1	16	16	-0.08456	0.118889	-0.08456
47	52	HUANG Cheng	Sound	Bio-sound	Woody	Fruit	Grape	all	Phasianidae	USA	Non-tropical	percentage damage of stripe	-1	6	6	0	0.284024	0
48	52	HUANG Cheng	Sound	Bio-sound	Woody	Fruit	Grape	all	Phasianidae	USA	Non-tropical	percentage damage of pecked by bird	-1	6	6	0.968626	0.323117	-0.968626
49	52	HUANG Cheng	Sound	Bio-sound	Woody	Fruit	Grape	all	Phasianidae	USA	Non-tropical	percentage damage of plucked by bird	-1	6	6	0.652232	0.301749	-0.652232
50	54	HUANG Cheng	Repellent	Methyl anthranilate	Woody	Fruit	Blueberry	all	Sturnidae/Turdidae/Fringillidae/Icteridae	USA	Non-tropical	yield kg	1	11	11	-0.601312	0.176489	-0.601312
51	54	HUANG Cheng	Repellent	Methyl anthranilate	Woody	Fruit	Blueberry	all	Sturnidae/Turdidae/Fringillidae/Icteridae	USA	Non-tropical	yield kg	1	7	7	-0.623433	0.264285	-0.623433
52	54	HUANG Cheng	Repellent	Methyl anthranilate	Woody	Fruit	Blueberry	all	Sturnidae/Turdidae/Fringillidae/Icteridae	USA	Non-tropical	yield kg	1	9	9	0.45131	0.20722	0.45131
53	54	HUANG Cheng	Repellent	Methyl anthranilate	Woody	Fruit	Blueberry	all	Sturnidae/Turdidae/Fringillidae/Icteridae	USA	Non-tropical	yield kg	1	12	12	-0.162137	0.155918	-0.162137
54	54	HUANG Cheng	Repellent	Methyl anthranilate	Woody	Fruit	Blueberry	all	Sturnidae/Turdidae/Fringillidae/Icteridae	USA	Non-tropical	percentage of blueberries lost to birds from 50 marked branches of 20 berries	-1	2	2	0.602155	0.371854	-0.602155
55	54	HUANG Cheng	Repellent	Methyl anthranilate	Woody	Fruit	Blueberry	all	Sturnidae/Turdidae/Fringillidae/Icteridae	USA	Non-tropical	percentage of blueberries lost to birds from 50 marked branches of 20 berries	-1	2	2	0.855494	0.418014	-0.855494
56	56	HUANG Cheng	Repellent	Anthraquinone	Herbaceous	Cereal	Rice	sow	Icteridae	USA	Non-tropical	number of seeds left	1	6	4	1.52271	0.455856	1.52271
57	58	HUANG Cheng	Repellent	Anthraquinone	Herbaceous	Cereal	Rice	sow	Icteridae	USA	Non-tropical	percentage of consumed	-1	3	2	2.4383	1.01765	2.4383
58	62	HUANG Cheng	Tape/ribbon/flag	Tape/ribbon	Herbaceous	Cereal	Maize	all	Corvidae	Pakistan	Non-tropical	percentage of damage	-1	168	168	-2.03083	0.0179886	2.03083
59	62	HUANG Cheng	Tape/ribbon/flag	Tape/ribbon	Herbaceous	Cereal	Maize	all	Corvidae	Pakistan	Non-tropical	percentage of damage	-1	168	168	-1.42578	0.0148764	1.42578
60	62	HUANG Cheng	Tape/ribbon/flag	Tape/ribbon	Herbaceous	Cereal	Maize	all	Corvidae	Pakistan	Non-tropical	percentage of damage	-1	168	168	-1.98625	0.0177221	1.98625
62	64	HUANG Cheng	Sound	Bio-sound	Woody	Treenut	Almond	all	Corvidae	USA	Non-tropical	average damage ratings	-1	3	3	-0.648541	0.461717	0.648541
63	71	HUANG Cheng	Tape/ribbon/flag	Tape/ribbon	Herbaceous	Oilcrop	Sunflower	all	bird	Iran	Non-tropical	percentage of damage	-1	300	300	-5.75191	0.0342204	5.75191
64	71	HUANG Cheng	Tape/ribbon/flag	Tape/ribbon	Herbaceous	Oilcrop	Sunflower	all	bird	Iran	Non-tropical	percentage of damage	-1	300	300	-5.2333	0.0294728	5.2333
65	71	HUANG Cheng	Tape/ribbon/flag	Tape/ribbon	Herbaceous	Oilcrop	Sunflower	all	bird	Iran	Non-tropical	percentage of damage	-1	300	300	-5.21173	0.0292851	5.21173
66	72	HUANG Cheng	Tape/ribbon/flag	Tape/ribbon	Herbaceous	Cereal	Rye/Wheat	all	Anatidae	USA	Non-tropical	mean percentage of vegetation cover	1	6	6	0.916438	0.319018	0.916438
69	75	HUANG Cheng	Sound	Bio-sound	Woody	Fruit	Mango	all	Psittaculidae	Pakistan	Non-tropical	mean damage	-1	108	108	-1.54596	0.0239212	1.54596
70	75	HUANG Cheng	Sound	Bio-sound	Woody	Fruit	Guava	all	Psittaculidae	Pakistan	Non-tropical	mean damage	-1	108	108	-0.606951	0.0192415	0.606951
71	75	HUANG Cheng	Sound	Bio-sound	Woody	Fruit	Mango	all	Psittaculidae	Pakistan	Non-tropical	number of damaged fruit	-1	108	108	-1.53243	0.0238248	1.53243
72	75	HUANG Cheng	Sound	Bio-sound	Woody	Fruit	Guava	all	Psittaculidae	Pakistan	Non-tropical	number of damaged fruit	-1	108	108	-0.611086	0.0192532	0.611086
73	76	HUANG Cheng	Scaring model	Balloon/kite	Herbaceous	Vegetable	Cabbage	all	Columbidae	UK	Non-tropical	percent of severe damaged per week	-1	3	2	-2.68135	1.15974	2.68135
74	80	HUANG Cheng	Repellent	Methiocarb	Herbaceous	Cereal	Rice	all	Icteridae	USA	Non-tropical	percent of sprouts lost	-1	4	5	-4.73688	1.60211	4.73688
75	82	HUANG Cheng	Repellent	4-aminopyridine bait	Herbaceous	Oilcrop	Sunflower	all	Icteridae	USA	Non-tropical	yield loss	-1	2	2	-0.8899	0.425521	0.8899
76	82	HUANG Cheng	Repellent	4-aminopyridine bait	Herbaceous	Oilcrop	Sunflower	all	Icteridae	USA	Non-tropical	yield loss	-1	2	2	-0.846036	0.416003	0.846036
77	85	HUANG Cheng	Tape/ribbon/flag	Tape/ribbon	Herbaceous	Cereal	Millet	all	Icteridae/Columbidae/Passeridae	USA	Non-tropical	percent of millet panicles with > 10% bird damaged	-1	6	6	-1.60208	0.390968	1.60208
78	85	HUANG Cheng	Tape/ribbon/flag	Tape/ribbon	Herbaceous	Cereal	Millet	all	Icteridae/Columbidae/Passeridae	USA	Non-tropical	percent of millet panicles with > 10% bird damaged	-1	6	6	-1.52893	0.381424	1.52893
79	88	HUANG Cheng	Repellent	Methiocarb	Woody	Fruit	Grape	all	Turdidae/Zosteropidae	Australia	Non-tropical	yield kg/vine	1	3	3	19.4257	31.8733	19.4257
82	89	HUANG Cheng	Sow practice	Denser seed	Herbaceous	Vegetable	Sugar Beet	sow	Phasianidae/Alaudidae	Israe	Non-tropical	percentage of sprout remaining	1	3	4	7.12982	4.04469	7.12982
83	89	HUANG Cheng	Sow practice	Denser seed	Herbaceous	Vegetable	Sugar Beet	sow	Phasianidae/Alaudidae	Israe	Non-tropical	percentage of sprout remaining	1	3	6	6.08141	2.4497	6.08141
80	89	HUANG Cheng	Repellent	Methiocarb	Herbaceous	Vegetable	Sugar Beet	all	Phasianidae/Alaudidae	Israe	Non-tropical	percentage of sprout remaining	1	3	4	3.24019	1.16358	3.24019
81	89	HUANG Cheng	Repellent	Methiocarb	Herbaceous	Vegetable	Sugar Beet	all	Phasianidae/Alaudidae	Israe	Non-tropical	percentage of sprout remaining	1	3	6	3.26897	0.988739	3.26897
84	90	ZHOU Kaiwen	Repellent	4-aminopyridine bait	Herbaceous	Oilcrop	Sunflower	all	Icteridae	USA	Non-tropical	percent loss to bird	-1	6	6	-0.758385	0.307988	0.758385
85	90	ZHOU Kaiwen	Repellent	4-aminopyridine bait	Herbaceous	Oilcrop	Sunflower	all	Icteridae	USA	Non-tropical	percent loss to bird	-1	6	6	-0.590887	0.298571	0.590887
86	91	ZHOU Kaiwen	Repellent	4-aminopyridine bait	Herbaceous	Oilcrop	Sunflower	all	Icteridae	USA	Non-tropical	sunflower seed losses by blackbirds /kg	-1	6	6	-0.866233	0.315289	0.866233
87	94	ZHOU Kaiwen	Repellent	4-aminopyridine bait	Herbaceous	Cereal	Maize	all	Icteridae	USA	Non-tropical	percentage of ears damaged by blackbird	-1	3	3	0.0428123	0.426819	-0.0428123
88	96	ZHOU Kaiwen	Physical barrier	Net	Herbaceous	Cereal	Rice	all	Ploceidae	Senegal	Non-tropical	g/head	1	2	2	21.7409	59.4097	21.7409
89	96	ZHOU Kaiwen	Physical barrier	Net	Herbaceous	Cereal	Rice	all	Ploceidae	Senegal	Non-tropical	g/head	1	2	2	1.72065	0.696609	1.72065
94	106	ZHOU Kaiwen	Repellent	Methiocarb	Herbaceous	Cereal	Maize	all	Icteridae/Corvidae/Anatidae/Phasianidae	USA	Non-tropical	mean number of sprouts damaged per subsample per field	-1	4	4	-1.50194	0.519061	1.50194
95	107	ZHOU Kaiwen	Repellent	Methiocarb	Herbaceous	Cereal	Maize	all	Icteridae/Passeridae	USA	Non-tropical	the number of surviving seedlings	1	3	3	2.02484	0.768332	2.02484
96	107	ZHOU Kaiwen	Repellent	Methiocarb	Herbaceous	Cereal	Maize	all	Icteridae/Passeridae	USA	Non-tropical	the number of surviving seedlings	1	3	3	1.5023	0.614742	1.5023
97	108	ZHOU Kaiwen	Repellent	4-aminopyridine bait	Herbaceous	Cereal	Maize	all	Icteridae/Columbidae	USA	Non-tropical	row-centimeters per ear of blackbird damage	-1	3	3	-0.775867	0.476831	0.775867
98	108	ZHOU Kaiwen	Repellent	4-aminopyridine bait	Herbaceous	Cereal	Maize	all	Icteridae/Columbidae	USA	Non-tropical	row-centimeters per ear of blackbird damage	-1	3	3	-1.86903	0.717774	1.86903
99	108	ZHOU Kaiwen	Sound	Loud sound	Herbaceous	Cereal	Maize	all	Icteridae/Columbidae	USA	Non-tropical	row-centimeters per ear of blackbird damage	-1	3	3	-1.57959	0.634592	1.57959
100	108	ZHOU Kaiwen	Sound	Loud sound	Herbaceous	Cereal	Maize	all	Icteridae/Columbidae	USA	Non-tropical	row-centimeters per ear of blackbird damage	-1	3	3	-3.83273	1.65082	3.83273
101	110	ZHOU Kaiwen	Repellent	Methiocarb	Woody	Fruit	Blueberry	all	Sturnidae/Turdidae	USA	Non-tropical	percentage of blueberries damage of bird	-1	2	2	-1.01258	0.454696	1.01258
102	111	ZHOU Kaiwen	Repellent	Methiocarb	Woody	Fruit	Cherry	all	Sturnidae/Turdidae	USA	Non-tropical	average percentage of cherries damaged by birds	-1	7	7	-0.740787	0.270003	0.740787
103	112	ZHOU Kaiwen	Repellent	Methiocarb	Woody	Fruit	Cherry	all	Sturnidae/Turdidae	USA	Non-tropical	mean percentage of cherries damaged (pecked or removed) by birds	-1	6	6	-0.483656	0.29377	0.483656
104	113	ZHOU Kaiwen	Tape/ribbon/flag	Tape/ribbon	Woody	Fruit	Blueberry	all	Sturnidae/Fringillidae/Mimidae	USA	Non-tropical	the average percentage of berries damaged or removed	-1	3	3	0.165531	0.42895	-0.165531
105	118	ZHOU Kaiwen	Repellent	Methiocarb	Herbaceous	Cereal	Maize	all	Icteridae/Corvidae	USA	Non-tropical	the percentage of sprout damage per 25 sampled plots	-1	4	4	-2.47727	0.761626	2.47727
106	120	ZHOU Kaiwen	Scaring model	Balloon/kite	Woody	Fruit	Grape	all	Cardinalidae/Odontophoridae	USA	Non-tropical	the percentage loss of grapes to birds	-1	3	3	-1.07544	0.523048	1.07544
107	120	ZHOU Kaiwen	Scaring model	Balloon/kite	Woody	Fruit	Grape	all	Cardinalidae/Odontophoridae	USA	Non-tropical	the percentage loss of grapes to birds	-1	6	8	-0.937967	0.287042	0.937967
110	121	ZHOU Kaiwen	Scaring model	Balloon/kite	Woody	Fruit	Blueberry	all	Turdidae/Sturnidae/Icteridae	USA	Non-tropical	the percentage loss of berries	-1	8	8	-0.991352	0.254183	0.991352
109	121	ZHOU Kaiwen	Repellent	Methiocarb	Woody	Fruit	Blueberry	all	Turdidae/Sturnidae/Icteridae	USA	Non-tropical	the percentage loss of berries	-1	8	8	-1.76536	0.320862	1.76536
108	121	ZHOU Kaiwen	Physical barrier	Net	Woody	Fruit	Blueberry	all	Turdidae/Sturnidae/Icteridae	USA	Non-tropical	the percentage loss of berries	-1	5	8	-1.65813	0.386979	1.65813
111	122	ZHOU Kaiwen	Scaring model	Static predator model	Woody	Fruit	Tomato	all	Corvidae	USA	Non-tropical	mean number of fruit damaged per trial	-1	2	2	-3.02605	1.47115	3.02605
112	122	ZHOU Kaiwen	Scaring model	Static predator model	Woody	Fruit	Tomato	all	Corvidae	USA	Non-tropical	mean number of fruit damaged per trial	-1	2	2	-0.939423	0.436845	0.939423
113	124	ZHOU Kaiwen	Repellent	Methiocarb	Woody	Fruit	Blueberry	all	Turdidae/Sturnidae/Icteridae	USA	Non-tropical	percent loss of tagged berries	-1	6	6	-0.412328	0.291108	0.412328
114	126	ZHOU Kaiwen	Scaring model	Balloon/kite	Woody	Fruit	Citrus	all	Icteridae	USA	Non-tropical	the percentage of mean damage of 4 months to citrus fruits	-1	4	4	-1.2221	0.471417	1.2221
115	126	ZHOU Kaiwen	Tape/ribbon/flag	Tape/ribbon	Woody	Fruit	Citrus	all	Icteridae	USA	Non-tropical	the percentage of bird damage to ritrus fruits	-1	3	3	-2.20337	0.831236	2.20337
116	126	ZHOU Kaiwen	Tape/ribbon/flag	Tape/ribbon	Woody	Fruit	Citrus	all	Icteridae	USA	Non-tropical	the percentage of bird damage to ritrus fruits	-1	3	3	-1.06747	0.521625	1.06747
117	126	ZHOU Kaiwen	Tape/ribbon/flag	Tape/ribbon	Woody	Fruit	Citrus	all	Icteridae	USA	Non-tropical	the percentage of bird damage to ritrus fruits	-1	3	3	-0.592162	0.455888	0.592162
119	130	HUANG Cheng	Repellent	Methiocarb	Woody	Fruit	Cherry	all	bird	USA	Non-tropical	mean number of marked cherries present per tree	1	6	6	0.573109	0.297709	0.573109
120	130	HUANG Cheng	Repellent	Methiocarb	Woody	Fruit	Cherry	all	bird	USA	Non-tropical	mean number of marked cherries present per tree	1	7	7	-0.388935	0.255807	-0.388935
121	167	HUANG Cheng	Bird perch	Bird perch	Herbaceous	Cereal	Rice	all	bird and arthropod	Bangladesh	Non-tropical	ton per ha	1	4	12	0.489569	0.305451	0.489569
122	167	HUANG Cheng	Bird perch	Bird perch	Herbaceous	Cereal	Rice	all	bird and arthropod	Bangladesh	Non-tropical	ton per ha	1	4	12	0.380912	0.302496	0.380912
123	167	HUANG Cheng	Bird perch	Bird perch	Herbaceous	Cereal	Rice	all	bird and arthropod	Bangladesh	Non-tropical	ton per ha	1	4	12	0.0589594	0.29807	0.0589594
124	167	HUANG Cheng	Bird perch	Bird perch	Herbaceous	Cereal	Rice	all	bird and arthropod	Bangladesh	Non-tropical	ton per ha	1	4	12	-0.491756	0.305518	-0.491756
125	167	HUANG Cheng	Bird perch	Bird perch	Herbaceous	Cereal	Rice	all	bird and arthropod	Bangladesh	Non-tropical	ton per ha	1	4	12	0.718371	0.314088	0.718371
126	167	HUANG Cheng	Bird perch	Bird perch	Herbaceous	Cereal	Rice	all	bird and arthropod	Bangladesh	Non-tropical	ton per ha	1	4	12	0.504213	0.305906	0.504213
127	167	HUANG Cheng	Bird perch	Bird perch	Herbaceous	Cereal	Rice	all	bird and arthropod	Bangladesh	Non-tropical	ton per ha	1	4	12	0.442196	0.304072	0.442196
128	167	HUANG Cheng	Bird perch	Bird perch	Herbaceous	Cereal	Rice	all	bird and arthropod	Bangladesh	Non-tropical	ton per ha	1	4	12	0.150161	0.298666	0.150161
129	167	HUANG Cheng	Bird perch	Bird perch	Herbaceous	Cereal	Rice	all	bird and arthropod	Bangladesh	Non-tropical	ton per ha	1	4	12	1.50087	0.368356	1.50087
130	167	HUANG Cheng	Bird perch	Bird perch	Herbaceous	Cereal	Rice	all	bird and arthropod	Bangladesh	Non-tropical	ton per ha	1	4	12	0.549638	0.307402	0.549638
131	167	HUANG Cheng	Bird perch	Bird perch	Herbaceous	Cereal	Rice	all	bird and arthropod	Bangladesh	Non-tropical	ton per ha	1	4	12	0.383793	0.302564	0.383793
132	167	HUANG Cheng	Bird perch	Bird perch	Herbaceous	Cereal	Rice	all	bird and arthropod	Bangladesh	Non-tropical	ton per ha	1	4	12	0	0.297961	0
133	168	HUANG Cheng	Repellent	Methiocarb	Woody	Fruit	Cherry	all	Fringillidae/Turdidae/Sturnidae	USA	Non-tropical	average percentage of cherries damaged by birds	-1	6	6	0.120873	0.284632	-0.120873
134	169	HUANG Cheng	Sow practice	Sow late	Herbaceous	Cereal	Rice	sow	Icteridae	USA	Non-tropical	percentage of seedling loss	-1	5	5	-22.308	25.2086	22.308
135	169	HUANG Cheng	Sow practice	Sow late	Herbaceous	Cereal	Rice	sow	Icteridae	USA	Non-tropical	percentage of seedling loss	-1	4	5	-11.3475	7.5092	11.3475
136	169	HUANG Cheng	Sow practice	Sow late	Herbaceous	Cereal	Rice	sow	Icteridae	USA	Non-tropical	percentage of seedling loss	-1	4	5	-1.15251	0.429349	1.15251
137	246	HUANG Cheng	Physical barrier	Net	Woody	Fruit	Lychee	all	Pteropodidae; bird	Mauritius	Ttopical	percentage of damage	-1	3	10	0.146674	0.375805	-0.146674
138	246	HUANG Cheng	Physical barrier	Net	Woody	Fruit	Lychee	all	Pteropodidae; bird	Mauritius	Ttopical	percentage of damage	-1	3	10	0.111611	0.375457	-0.111611
139	246	HUANG Cheng	Physical barrier	Net	Woody	Fruit	Lychee	all	Pteropodidae; bird	Mauritius	Ttopical	percentage of damage	-1	10	10	0.612123	0.192823	-0.612123
