# Supplementary material for: Insights into the coexistence of birds and humans in cropland through meta-analyses of bird exclosure studies, crop loss mitigation experiments, and social surveys
Source: PLoS Biol. 2023 Jul 6;21(7):e3002166. doi: 10.1371/journal.pbio.3002166 (PMC10325107; doi:10.1371/journal.pbio.3002166)
Supplement: S4 Data — (XLSX) [file pbio.3002166.s004.xlsx]

## Sheet: metainfo
Column name	Description
Study_Id	The id of the study
Group	The focus taxa of the study
Species	The focus species of the study
Question	The related question about the perception or attitude
Answer	The answer type
Answer_Type	The type of the answer, e.g., postive attiude and disservice to crops
Proportion	The proportion of a specific answer
Country	The country of the study conducted
Country_Income	The economic status of the country
Climate	The climate regions of the study, i.e., tropics and non-tropics
Respondent	The number of respondents
Stakeholder	The types of stakeholder, i.e., rural, urban, and the mix the two

## Sheet: Attitude survey dataset
Study_Id	Group	Species	Question	Answer	Answer_Type	Proportion	Country	Country_Income	Climate	Respondent	Stakeholder
228	Wildfowl	Mute Swans (Cygnus olor)	mute swans should either be controlled or eliminated	no	Positive attitude	0.14	USA	High	Non-tropical	625	Urban
228	Wildfowl	Mute Swans (Cygnus olor)	mute swans should either be controlled or eliminated	yes	Negative attitude	0.86	USA	High	Non-tropical	625	Urban
227	Wildfowl	yellow-necked spur fowls Pternistis leucoscepus	disservice (most damage crop)	yes	Disservice to crop	0.64	Kenya	Low	Tropical	90	Rural
223	Wildfowl	Ema (Rhea)	eliminate the species	no	Positive attitude	0.616	Brazil	High	Tropical	990	Mix
223	Wildfowl	Ema (Rhea)	eliminate the species	yes	Negative attitude	0.384	Brazil	High	Tropical	990	Mix
223	Wildfowl	Nambu (Tinamou Bird)	eliminate the species	no	Positive attitude	0.451	Brazil	High	Tropical	990	Mix
223	Wildfowl	Nambu (Tinamou Bird)	eliminate the species	yes	Negative attitude	0.549	Brazil	High	Tropical	990	Mix
217	Wildfowl	geese	liked to have geese	yes	Positive attitude	0.653163	Sweden	High	Non-tropical	898	Mix
217	Wildfowl	geese	liked to have geese	no	Negative attitude	0.346837	Sweden	High	Non-tropical	898	Mix
217	Wildfowl	geese	geese number too high	no	Positive attitude	0.582004	Sweden	High	Non-tropical	898	Mix
217	Wildfowl	geese	geese number too high	yes	Negative attitude	0.417996	Sweden	High	Non-tropical	898	Mix
207	Wildfowl	Rhea (Rhea americana)	positive attitude	yes	Positive attitude	0.77	Brazil	High	Tropical	61	Rural
207	Wildfowl	Rhea (Rhea americana)	positive attitude	yes	Negative attitude	0	Brazil	High	Tropical	61	Rural
205	Wildfowl	Indian peafowl (pavo cristatus)	affects crops (harm)	yes	Disservice to crop	0.876	India	Low	Non-tropical	196	Rural
204	Wildfowl	Indian peafowl (pavo cristatus)	accepts their loss on their agricultural field due to indian peafowl damages	yes	Positive attitude	0.25	India	Low	Tropical	40	Rural
204	Wildfowl	Indian peafowl (pavo cristatus)	accepts their loss on their agricultural field due to indian peafowl damages	no	Negative attitude	0.75	India	Low	Tropical	40	Rural
200	Wildfowl	pink-footed geese (Anser brachyrhynchus)	do you scare gesse away?	no	Positive attitude	0.6	Norway	High	Non-tropical	96	Rural
200	Wildfowl	pink-footed geese (Anser brachyrhynchus)	do you scare gesse away?	yes	Negative attitude	0.4	Norway	High	Non-tropical	96	Rural
183	Wildfowl	canada geese (Branta canadensis)	would like to see more or current-level of geese	yes	Positive attitude	0.74	USA	High	Non-tropical	800	Mix
183	Wildfowl	canada geese (Branta canadensis)	would like to see more or current-level of geese	no	Negative attitude	0.09	USA	High	Non-tropical	800	Mix
183	Wildfowl	canada geese (Branta canadensis)	property damaged by geese (droping and consumption of crop)	yes	Disservice to crop	0.0425	USA	High	Non-tropical	800	Mix
183	Wildfowl	canada geese (Branta canadensis)	control of geese by no-lethal method	no	Positive attitude	0.69	USA	High	Non-tropical	800	Mix
183	Wildfowl	canada geese (Branta canadensis)	control of geese by no-lethal method	yes	Negative attitude	0.31	USA	High	Non-tropical	800	Mix
181	Wildfowl	sandhill crane (Grus canadensis)	viewing crane in slv is important	yes	Positive attitude	0.786	USA	High	Non-tropical	194	Rural
181	Wildfowl	sandhill crane (Grus canadensis)	viewing crane in slv is important	no	Negative attitude	0.214	USA	High	Non-tropical	194	Rural
181	Wildfowl	sandhill crane (Grus canadensis)	viewing crane in own land is important	yes	Positive attitude	0.621	USA	High	Non-tropical	194	Rural
181	Wildfowl	sandhill crane (Grus canadensis)	viewing crane in own land is important	no	Negative attitude	0.379	USA	High	Non-tropical	194	Rural
181	Wildfowl	sandhill crane (Grus canadensis)	crane used grain in their property	yes	Disservice to crop	0.428	USA	High	Non-tropical	194	Rural
178	Wildfowl	the brolga (Antigone rubicunda); Australian sarus crane (Antigone antigone)	some damaged of your farmland by crane	yes	Disservice to crop	0.48	Australia	High	Tropical	31	Rural
176	Wildfowl	Blue crane (Grus paradisea)	some damage by blue cranes to crops or sheep feed	yes	Disservice to crop	0.55	South Africa	High	Non-tropical	40	Rural
251	Tit	tit Paridae	consider the species as natural enemy of apple pest?	yes	Service to crop	0.8	Spain	High	Non-tropical	90	Rural
229	Tit	blue tit (Cyanistes caeruleus)	like and strong like	yes	Positive attitude	1	UK	High	Non-tropical	331	Urban
229	Tit	blue tit (Cyanistes caeruleus)	dislike and strong dislike	yes	Negative attitude	0	UK	High	Non-tropical	331	Urban
229	Tit	coal tit (Periparus ater)	like and strong like	yes	Positive attitude	0.97281	UK	High	Non-tropical	331	Urban
229	Tit	coal tit (Periparus ater)	dislike and strong dislike	yes	Negative attitude	0.0271903	UK	High	Non-tropical	331	Urban
229	Tit	great tit (Parus major)	like and strong like	yes	Positive attitude	0.978852	UK	High	Non-tropical	331	Urban
229	Tit	great tit	dislike and strong dislike	yes	Negative attitude	0.021148	UK	High	Non-tropical	331	Urban
229	Pigeon	woodpigeon	like and strong like	yes	Positive attitude	0.462236	UK	High	Non-tropical	331	Urban
229	Pigeon	woodpigeon	dislike and strong dislike	yes	Negative attitude	0.537764	UK	High	Non-tropical	331	Urban
223	Pigeon	Asa branca (White Wings- Dove)	eliminate the species	no	Positive attitude	0.747	Brazil	High	Tropical	990	Mix
223	Pigeon	Asa branca (White Wings- Dove)	eliminate the species	yes	Negative attitude	0.253	Brazil	High	Tropical	990	Mix
223	Pigeon	Rolinha (Ruddy Ground-Dove)	eliminate the species	no	Positive attitude	0.796	Brazil	High	Tropical	990	Mix
223	Pigeon	Rolinha (Ruddy Ground-Dove)	eliminate the species	yes	Negative attitude	0.204	Brazil	High	Tropical	990	Mix
252	Parrot	monk parakeet (Myiopsitta monachus)	lethal or reproduction control?	no	Positive attitude	0.23	﻿Argentina	High	Non-tropical	111	Rural
252	Parrot	monk parakeet (Myiopsitta monachus)	lethal or reproduction control?	yes	Negative attitude	0.77	﻿Argentina	High	Non-tropical	111	Rural
252	Parrot	monk parakeet (Myiopsitta monachus)	experienced damge by bird	yes	Disservice to crop	0.68	﻿Argentina	High	Non-tropical	111	Rural
252	Parrot	monk parakeet (Myiopsitta monachus)	﻿monk parakeets bother me because they decrease my production”	yes	Disservice to crop	0.83	﻿Argentina	High	Non-tropical	111	Rural
223	Parrot	Periquito (Parakeet)	eliminate the species	no	Positive attitude	0.81	Brazil	High	Tropical	990	Mix
223	Parrot	Periquito (Parakeet)	eliminate the species	yes	Negative attitude	0.19	Brazil	High	Tropical	990	Mix
220	Parrot	Parakeets (Brotogeris jugularis)	disservice (most damage crop)	yes	Disservice to crop	0.152052	Costa Rica	High	Tropical	289	Mix
207	Parrot	Monk Parakeet (Myiopsitta monachus)	positive attitude	yes	Positive attitude	0.78	Brazil	High	Tropical	61	Rural
207	Parrot	Monk Parakeet (Myiopsitta monachus)	positive attitude	no	Negative attitude	0.037	Brazil	High	Tropical	61	Rural
251	Other	robin Erithacus rubecula	consider the species as natural enemy of apple pest?	yes	Service to crop	0.87	Spain	High	Non-tropical	90	Rural
251	Other	woodpecker	consider the species as natural enemy of apple pest?	yes	Service to crop	0.66	Spain	High	Non-tropical	90	Rural
229	Other	robin Muscicapidae Erithacus rubecula	like and strong like	yes	Positive attitude	1	UK	High	Non-tropical	331	Urban
229	Other	robin Muscicapidae Erithacus rubecula	dislike and strong dislike	yes	Negative attitude	0	UK	High	Non-tropical	331	Urban
229	Other	starling Sturnidae	like and strong like	yes	Positive attitude	0.779456	UK	High	Non-tropical	331	Urban
229	Other	starling Sturnidae	dislike and strong dislike	yes	Negative attitude	0.220544	UK	High	Non-tropical	331	Urban
229	Other	nuthatch Sittidae	like and strong like	yes	Positive attitude	0.957704	UK	High	Non-tropical	331	Urban
229	Other	nuthatch Sittidae	dislike and strong dislike	yes	Negative attitude	0.0422961	UK	High	Non-tropical	331	Urban
223	Other	Beija-flor (Hummingbird)	eliminate the species	no	Positive attitude	0.837	Brazil	High	Tropical	990	Mix
223	Other	Beija-flor (Hummingbird)	eliminate the species	yes	Negative attitude	0.163	Brazil	High	Tropical	990	Mix
213	Other	Ploceus, Quelea, and Serinus spp. Ploceidae Fringillidae	a desired decline of population size	no	Positive attitude	0.8556	Tanzania	Low	Tropical	356	Rural
213	Other	Ploceus, Quelea, and Serinus spp. Ploceidae Fringillidae	a desired decline of population size	yes	Negative attitude	0.1444	Tanzania	Low	Tropical	356	Rural
207	Other	Toco Toucan (Ramphastos toco)	positive attitude	yes	Positive attitude	0.79	Brazil	High	Tropical	61	Rural
207	Other	Toco Toucan (Ramphastos toco)	positive attitude	no	Negative attitude	0.035	Brazil	High	Tropical	61	Rural
222	Icterid	cowbird and warbler (Setophaga kirtlandii) Icteridae Parulidae	lethal control	no	Positive attitude	0.88	USA	High	Non-tropical	1040	Urban
222	Icterid	cowbird and warbler (Setophaga kirtlandii) Icteridae Parulidae	lethal control	yes	Negative attitude	0.12	USA	High	Non-tropical	1040	Urban
220	Icterid	Great-tailed Grackle	disservice (most damage crop)	yes	Disservice to crop	0.622675	Costa Rica	High	Tropical	289	Mix
251	Icterid	blackbird Turdidae	consider the species as natural enemy of apple pest?	yes	Service to crop	0.62	Spain	High	Non-tropical	90	Rural
229	Icterid	blackbird	like and strong like	yes	Positive attitude	0.939577	UK	High	Non-tropical	331	Urban
229	Icterid	blackbird	dislike and strong dislike	yes	Negative attitude	0.060423	UK	High	Non-tropical	331	Urban
223	Finch	Canário (Canary) Fringillidae	eliminate the species	no	Positive attitude	0.76	Brazil	High	Tropical	990	Mix
223	Finch	Canário (Canary) Fringillidae	eliminate the species	yes	Negative attitude	0.24	Brazil	High	Tropical	990	Mix
229	Finch	chaffinch	like and strong like	yes	Positive attitude	0.981873	UK	High	Non-tropical	331	Urban
229	Finch	chaffinch	dislike and strong dislike	no	Negative attitude	0.0181269	UK	High	Non-tropical	331	Urban
229	Finch	goldenfinch	like and strong like	yes	Positive attitude	0.984894	UK	High	Non-tropical	331	Urban
229	Finch	goldenfinch	dislike and strong dislike	no	Negative attitude	0.0151057	UK	High	Non-tropical	331	Urban
229	Finch	greenfinch	like and strong like	yes	Positive attitude	0.97281	UK	High	Non-tropical	331	Urban
229	Finch	greenfinch	dislike and strong dislike	no	Negative attitude	0.0271903	UK	High	Non-tropical	331	Urban
251	Corvid	magpie	consider the species as natural enemy of apple pest?	yes	Service to crop	0.24	Spain	High	Non-tropical	90	Rural
229	Corvid	crow	like and strong like	yes	Positive attitude	0.519637	UK	High	Non-tropical	331	Urban
229	Corvid	crow	dislike and strong dislike	yes	Negative attitude	0.480363	UK	High	Non-tropical	331	Urban
229	Corvid	magpie	like and strong like	yes	Positive attitude	0.489426	UK	High	Non-tropical	331	Urban
229	Corvid	magpie	dislike and strong dislike	yes	Negative attitude	0.510574	UK	High	Non-tropical	331	Urban
226	Corvid	crow	scare crow away	no	Positive attitude	0.01	India	Low	Non-tropical	103	Rural
226	Corvid	crow	scare crow away	yes	Negative attitude	0.99	India	Low	Non-tropical	103	Rural
220	Corvid	White-throated Magpie Jay Calocitta formosa	disservice (most damage crop)	yes	Disservice to crop	0.148661	Costa Rica	High	Tropical	289	Mix
213	Corvid	Pied crow (Corvus albus)	a desired decline of population size	no	Positive attitude	0.8708	Tanzania	Low	Tropical	356	Rural
213	Corvid	Pied crow (Corvus albus)	a desired decline of population size	yes	Negative attitude	0.1292	Tanzania	Low	Tropical	356	Rural
194	Corvid	Hooded Crows (Corvus cornix)	we should raise the number of city crows because they contribute to the enrichment of cities	yes	Positive attitude	0.07	Slovenia	High	Non-tropical	1042	Mix
194	Corvid	Hooded Crows (Corvus cornix)	we should raise the number of city crows because they contribute to the enrichment of cities	no	Negative attitude	0.74	Slovenia	High	Non-tropical	1042	Mix
194	Corvid	Hooded Crows (Corvus cornix)	the number of crows should be reduced regardless of the habitat	no	Positive attitude	0.48	Slovenia	High	Non-tropical	1042	Mix
194	Corvid	Hooded Crows (Corvus cornix)	the number of crows should be reduced regardless of the habitat	yes	Negative attitude	0.367	Slovenia	High	Non-tropical	1042	Mix
194	Corvid	Hooded Crows (D12)	i would like to participate in measure taken toward reducing the number of crows.	no	Positive attitude	0.5	Slovenia	High	Non-tropical	1042	Mix
194	Corvid	Hooded Crows (Corvus cornix)	i would like to participate in measure taken toward reducing the number of crows.	yes	Negative attitude	0.318	Slovenia	High	Non-tropical	1042	Mix
194	Corvid	Hooded Crows (Corvus cornix)	damaged field crops	yes	Disservice to crop	0.64	Slovenia	High	Non-tropical	1042	Mix
194	Corvid	Hooded Crows (Corvus cornix)	ate fruit or walnuts	yes	Disservice to crop	0.76	Slovenia	High	Non-tropical	1042	Mix
194	Corvid	Hooded Crows (Corvus cornix)	accepting measures for the reduction of crow numbers, and i support these.	no	Positive attitude	0.38	Slovenia	High	Non-tropical	1042	Mix
194	Corvid	Hooded Crows (Corvus cornix)	accepting measures for the reduction of crow numbers, and i support these.	yes	Negative attitude	0.4	Slovenia	High	Non-tropical	1042	Mix
185	Corvid	crow (Corvus cornix)	accept actions to reduce crow numbers	no	Positive attitude	0.325	Slovenia	High	Non-tropical	393	Rural
185	Corvid	crow (Corvus cornix)	accept actions to reduce crow numbers	yes	Negative attitude	0.181	Slovenia	High	Non-tropical	393	Rural
256	Bird		bird are pest?	yes	Disservice to crop	0.013	﻿Thailand	High	Tropical	300	Rural
254	Bird		beneficial creature	yes	Service to crop	0.32	China	High	Non-tropical	266	Rural
253	Bird		they would support the creation of new natural reserves in their region to conserve birds.	yes	Positive attitude	0.98	Colombia	High	Tropical	263	Rural
253	Bird		they would support the creation of new natural reserves in their region to conserve birds.	no	Negative attitude	0.02	Colombia	High	Tropical	263	Rural
253	Bird		spend more money on new practices that might benefit birds ?	yes	Positive attitude	0.77	Colombia	High	Tropical	263	Rural
253	Bird		spend more money on new practices that might benefit birds ?	no	Negative attitude	0.23	Colombia	High	Tropical	263	Rural
253	Bird		spend more money on new practices that might benefit birds ?	no	Negative attitude	0.77	Colombia	High	Tropical	263	Rural
253	Bird		bird benefit farm?	yes	Service to crop	0.96	Colombia	High	Tropical	263	Rural
250	Bird		natural enemy of rice	yes	Service to crop	0.4	Phillipine	Low	Tropical	30	Rural
250	Bird		﻿rice pests recalled by upland farmers	yes	Disservice to crop	0.55	Phillipine	Low	Tropical	60	Rural
249	Bird		bird are pest?	yes	Disservice to crop	0.49	Phillipine	Low	Tropical	45	Rural
249	Bird		bird are pest enemy?	yes	Service to crop	0.18	Phillipine	Low	Tropical	45	Rural
248	Bird		what kind of disturbance do birds create? damage	yes	Disservice to crop	0.22	France	High	Non-tropical	200	Mix
248	Bird		what do you think about lethal control o f bird populations?	no	Positive attitude	0.36	France	High	Non-tropical	200	Mix
248	Bird		what do you think about lethal control o f bird populations?	yes	Negative attitude	0.59	France	High	Non-tropical	200	Mix
247	Bird		major pest for crops?	yes	Disservice to crop	1	Nigeria	Low	Tropical	120	Rural
235	Bird	bird	preventing the exposure of bird food and water to wild birds	no	Positive attitude	0.053	Egypt	Low	Non-tropical	150	Rural
235	Bird	bird	preventing the exposure of bird food and water to wild birds	yes	Negative attitude	0.947	Egypt	Low	Non-tropical	150	Rural
231	Bird	native bird	i would like to see an increase in native birds in my neighborhood.	yes	Positive attitude	0.89	New Zealand	High	Non-tropical	611	Urban
231	Bird	native bird	i would like to see an increase in native birds in my neighborhood.	no	Negative attitude	0.0126	New Zealand	High	Non-tropical	611	Urban
231	Bird	native bird	damage fruit or nut	yes	Disservice to crop	0.1	New Zealand	High	Non-tropical	611	Urban
224	Bird	bird	does not harm birds when try to control bird damage	yes	Positive attitude	0.844	USA	High	Non-tropical	1000	Urban
224	Bird	bird	does not harm birds when try to control bird damage	no	Negative attitude	0.156	USA	High	Non-tropical	1000	Urban
218	Bird	bird	crop damage	yes	Disservice to crop	0.087	USA	High	Non-tropical	13310	Rural
214	Bird	bird	i enjoy seeing different types of birds on my farm	yes	Positive attitude	1	UK	High	Non-tropical	46	Rural
214	Bird	bird	i enjoy seeing different types of birds on my farm	no	Negative attitude	0	UK	High	Non-tropical	46	Rural
214	Bird	bird	birds help lower the number of insects	yes	Service to crop	0.891	UK	High	Non-tropical	46	Rural
209	Bird	bird	bird attack was a major constraint hindering sorghum production and productivity in the area	yes	Disservice to crop	0.76	Ethiopia	Low	Tropical	165	Rural
206	Bird	bird	birds are major pest	yes	Disservice to crop	0.84	Ivory coast	Low	Tropical	178	Rural
201	Bird	bird	birds harm to the farming system.	yes	Disservice to crop	0.09	Brazil	High	Tropical	186	Rural
201	Bird	bird	benefits/harm of the birds to the farming system.	benefit	Service to crop	0.42	Brazil	High	Tropical	186	Rural
201	Bird	bird	attitude towards bird fanua	positve	Positive attitude	0.3	Brazil	High	Tropical	155	Rural
201	Bird	bird	attitude towards bird fanua	negative	Negative attitude	0.17	Brazil	High	Tropical	155	Rural
193	Bird	bird	bird damage experience	yes	Disservice to crop	0.87	New Zealand	High	Non-tropical	100	Rural
189	Bird	fruit-eating bird	bird damage is a significant issue	yes	Disservice to crop	0.66	USA	High	Non-tropical	129	Rural
182	Bird	bird	birds could help lower insect populations on my farm.	yes	Service to crop	0.91	USA	High	Non-tropical	76	Rural
182	Bird	bird	birds cause damage to my crops	yes	Disservice to crop	0.31	USA	High	Non-tropical	76	Rural
