# Supplementary material for: Insights into the coexistence of birds and humans in cropland through meta-analyses of bird exclosure studies, crop loss mitigation experiments, and social surveys
Source: PLoS Biol. 2023 Jul 6;21(7):e3002166. doi: 10.1371/journal.pbio.3002166 (PMC10325107; doi:10.1371/journal.pbio.3002166)
Supplement: S5 Data — (XLSX) [file pbio.3002166.s005.xlsx]

## Sheet: metainfo
Coluimn	Description
Dataset	The data from which dataset
Year	The period of the study
Count	The number of study

## Sheet: Number of studies in a ten-year
Dataset	Year	Count
Perception and attitude	1971-1980	0
Perception and attitude	1981-1990	2
Perception and attitude	1991-2000	4
Perception and attitude	2001-2010	8
Perception and attitude	2011-2020	25
Mitigation	1971-1980	11
Mitigation	1981-1990	15
Mitigation	1991-2000	5
Mitigation	2001-2010	8
Mitigation	2011-2020	9
Ecosystem service	1971-1980	0
Ecosystem service	1981-1990	1
Ecosystem service	1991-2000	5
Ecosystem service	2001-2010	10
Ecosystem service	2011-2020	24
