# Supplementary material for: Insights into the coexistence of birds and humans in cropland through meta-analyses of bird exclosure studies, crop loss mitigation experiments, and social surveys
Source: PLoS Biol. 2023 Jul 6;21(7):e3002166. doi: 10.1371/journal.pbio.3002166 (PMC10325107; doi:10.1371/journal.pbio.3002166)
Supplement: S6 Data — (XLSX) [file pbio.3002166.s006.xlsx]

## Sheet: List of case studies
Study_id	Author	Title	Published_year	Period	Dataset	Country	Journal	Volume	Page
2	Petkov, Nicky Harrison, Anne L. Stamenov, Anton Hilton, Geoff M.	the impact of wintering geese on crop yields in bulgarian dobrudzha: implications for agri-environment schemes	2017	2011-2020	exclosure	Bulgaria	European Journal of Wildlife Research	63	1-12
3	Peisley, Rebecca K. Saunders, Manu E. Luck, Gary W.	providing perches for predatory and aggressive birds appears to reduce the negative impact of frugivorous birds in vineyards	2017	2011-2020	mitigation	Australia	Wildlife Research	4	334-342
5	Peisley, Rebecca K. Saunders, Manu E. Luck, Gary W.	cost-benefit trade-offs of bird activity in apple orchards	2016	2011-2020	exclosure	Australia	PeerJ		4e2179
6	Avery, Michael L. Humphrey, John S. Primus, Thomas M. Decker, David G. McGrane, Arlene P.	anthraquinone protects rice seed from birds	1998	1991-2000	mitigation	USA	Crop Protection	17	225-230
6	Avery, Michael L. Humphrey, John S. Primus, Thomas M. Decker, David G. McGrane, Arlene P.	anthraquinone protects rice seed from birds	1998	1991-2000	exclosure	USA	Crop Protection	17	225-230
7	Tollington, Simon Kareemun, Zainal Augustin, Arlaine Lallchand, Kunal Tatayah, Vikash Zimmermann, Alexandra	quantifying the damage caused by fruit bats to backyard lychee trees in mauritius and evaluating the benefits of protective netting	2019	2011-2020	exclosure	Mauritius	PLoS One		e0220955
8	Lane, Simon J. Nakamura, Kazuo	the effect of night grazing by wigeon (anas penelope) on winter-sown wheat in japan and the efficacy of black plastic flags as scaring devices	1996	1991-2000	mitigation	Japan	Agriculture, ecosystems & environment	59	81-87
8	Lane, Simon J. Nakamura, Kazuo	the effect of night grazing by wigeon (anas penelope) on winter-sown wheat in japan and the efficacy of black plastic flags as scaring devices	1996	1991-2000	exclosure	Japan	Agriculture, ecosystems & environment	59	81-87
10	Garfinkel, Megan Johnson, Matthew	pest-removal services provided by birds on small organic farms in northern california	2015	2011-2020	exclosure	USA	Agriculture, Ecosystems & Environment	211	24-31
12	Borkhataria, Rena R. Nuessly, Gregg S. Pearlstine, Elise Cherry, Ron H.	effects of blackbirds (agelaius phoenicius) on stink bug (hemiptera: pentatomidae) populations, damage, and yield in florida rice	2012	2011-2020	exclosure	USA	Florida Entomologist	95	143-149
14	Maas, Bea Clough, Yann Tscharntke, Teja	bats and birds increase crop yield in tropical agroforestry landscapes	2013	2011-2020	exclosure	Indonesia	Ecology letters	16.12	1480-1487
15	Werner, S. J. Homan, H. J. Avery, M. L. Linz, G. M. Tillman, E. A. Slowik, A. A. Byrd, R. W. Primus, T. M. Goodall, M. J.	evaluation of bird shield (tm) as a blackbird repellent in ripening rice and sunflower fields	2005	2001-2010	mitigation	USA	Wildlife Society Bulletin	33	251-257
20	Werner, Scott J. Gottlob, Matthew Dieter, Charles D. Stafford, Joshua D.	application strategy for an anthraquinone-based repellent and the protection of soybeans from canada goose depredation	2019	2011-2020	mitigation	USA	Human–Wildlife Interactions	13	308-316
21	Seamans, T. W. Blackwell, B. F. Gansowski, J. T.	evaluation of the allsopp helikite (r) as a bird scaring device	2002	2001-2010	mitigation	USA	Proceedings of the Vertebrate Pest Conference	20
22	Saunders, Manu E. Luck, Gary W.	combining costs and benefits of animal activities to assess net yield outcomes in apple orchards	2016	2011-2020	exclosure	Australia	PLoS One		e0158618
24	Olimpi, E. M. Garcia, K. Gonthier, D. J. De Master, K. T. Echeverri, A. Kremen, C. Sciligo, A. R. Snyder, W. E. Wilson-Rankin, E. E. Karp, D. S.	shifts in species interactions and farming contexts mediate net effects of birds in agroecosystems	2020	2011-2020	exclosure	USA	Ecological Applications		e02115
28	Linz, George M. Bergman, David L. Homan, H. Jeffrey Bleier, William J.	effects of herbicide-induced habitat alterations on blackbird damage to sunflower	1995	1991-2000	mitigation	USA	Crop Protection	14	625-629
29	Libran-Embid, Felipe De Coster, Greet Metzger, Jean Paul	effects of bird and bat exclusion on coffee pest control at multiple spatial scales	2017	2011-2020	exclosure	Brazil	Landscape Ecology	32	1907-1920
33	Linden, Valerie M. G. Grass, Ingo Joubert, Elsje Tscharntke, Teja Weier, Sina M. Taylor, Peter J.	ecosystem services and disservices by birds, bats and monkeys change with macadamia landscape heterogeneity	2019	2011-2020	exclosure	South Africa	Journal of Applied Ecology	56	2069-2078
37	Werner, Scott J. Cummings, John L. Pipas, Patricia A. Tupper, Shelagh K. Byrd, Robert W.	registered pesticides and citrus terpenes as blackbird repellents for rice	2008	2001-2010	exclosure	USA	The Journal of Wildlife Management	72	1863-1868
39	Kellermann, Jherime L. Johnson, Matthew D. Stercho, Amy M. Hackett, Steven C.	ecological and economic services provided by birds on jamaican blue mountain coffee farms	2008	2001-2010	exclosure	Jamaica	Conservation biology	22	1177-1185
41	Gras, Pierre Tscharntke, Teja Maas, Bea Tjoa, Aiyen Hafsah, Awal Clough, Yann	how ants, birds and bats affect crop yield along shade gradients in tropical cacao agroforestry	2016	2011-2020	exclosure	Indonesia	Journal of Applied Ecology	59	953-963
45	Firake, D. M. Behere, G. T. Chandra, S.	an environmentally benign and cost-effective technique for reducing bird damage to sprouting soybean seeds	2016	2011-2020	mitigation	India	Field Crops Research	188	74-81
45	Firake, D. M. Behere, G. T. Chandra, S.	an environmentally benign and cost-effective technique for reducing bird damage to sprouting soybean seeds	2016	2011-2020	exclosure	India	Field Crops Research	188	74-81
46	Esther, Alexandra Tilcher, Ralf Jacob, Jens	assessing the effects of three potential chemical repellents to prevent bird damage to corn seeds and seedlings	2013	2011-2020	mitigation	Germany	Pest Management Science	69	425-430
48	Delwiche, M. J. Houk, A. Gorenzel, W. P. Salmon, T. P.	control of crows in almonds by broadcast distress calls	2007	2001-2010	mitigation	USA	Transactions of the ASABE	50	675-682
51	Curtis, Paul D. Wise, Kenneth L. Cummings, Jaime Gabriel, Aaron D. Ganoe, Kevin Miller, Jeffry J. Hunter, Michael E. O'Neil, Kitty A. Lawrence, Joseph R. Cerosaletti, Paul E. Dewing, Dale R.	field evaluation of anthraquinone treatment to reduce corn seedling damage by birds	2019	2011-2020	mitigation	USA	Crop Protection	123	59-62
52	Coates, Robert W. Delwiche, Michael J. Gorenzel, W. Paul Salmon, Terrell P.	evaluation of damage by vertebrate pests in california vineyards and control of wild turkeys by bioacoustics	2010	2001-2010	mitigation	USA	Human-Wildlife Interactions	4	130-144
54	Avery, Michael L. Primus, Thomas M. Defrancesco, Joe Cummings, John L. Decker, David G. Humphrey, John S. Davis, James E. Deacon, Rob	field evaluation of methyl anthranilate for deterring birds eating blueberries	1996	1991-2000	mitigation	USA	The Journal of wildlife management	60	929-934
56	Cummings, J. L. Avery, M. L. Mathre, O. Wilson, E. A. York, D. L. Engeman, R. M. Pochop, P. A. Davis, J. E.	field evaluation of flight control (tm) to reduce blackbird damage to newly planted rice	2002	2001-2010	mitigation	USA	Wildlife Society Bulletin	30	816-820
56	Cummings, J. L. Avery, M. L. Mathre, O. Wilson, E. A. York, D. L. Engeman, R. M. Pochop, P. A. Davis, J. E.	field evaluation of flight control (tm) to reduce blackbird damage to newly planted rice	2002	2001-2010	exclosure	USA	Wildlife Society Bulletin	30	816-820
58	Cummings, J. L. Pochop, P. A. Engeman, R. M. Davis, J. E. Primus, T. M.	evaluation of flight control(r) to reduce blackbird damage to newly planted rice in louisiana	2002	2001-2010	mitigation	USA	International Biodeterioration & Biodegradation	49	169-173
60	Classen, Alice Peters, Marcell K. Ferger, Stefan W. Helbig-Bonitz, Maria Schmack, Julia M. Maassen, Genevieve Schleuning, Matthias Kalko, Elisabeth K. V. Boehning-Gaese, Katrin Steffan-Dewenter, Ingolf	complementary ecosystem services provided by pest predators and pollinators increase quantity and quality of coffee yields	2014	2011-2020	exclosure	Tanzania	Proceedings of the Royal Society B: Biological Sciences	281	20133148
61	Mols, C. M. M. Visser, M. E.	great tits can reduce caterpillar damage in apple orchards	2002	2001-2010	exclosure	Netherland	Journal of applied ecology	39	888-899
62	Akram, N. Khan, H. A. Javed, M.	inhibiting the house crow (corvus splendens) damage on maize growth stages with reflecting ribbons in a farmland	2013	2011-2020	mitigation	Pakistan	Journal of Animal and Plant Sciences	23	182-189
64	Houk, Andrew Delwiche, Michael J. Gorenzel, W. Paul Salmon, Terrell P.	electronic repeller and field protocol for control of crows in almonds in california	2004	2001-2010	mitigation	USA	Proceedings of the Vertebrate Pest Conference	21
71	Mobini, Abolfazl Khaleghizadeh, Abolghasem	Efficacy of Colour Tapes to Reduce Bird Damage Rate to Sunflowers Helianthus annuus L	2007	2001-2010	mitigation	Iran
72	Mason, J. Russell Clark, Larry Bean, N. Jay	white plastic flags repel snow geese (chen caerulescens)	1993	1991-2000	mitigation	USA	Crop Protection	12	497-500
75	Khan, Hammad Ahmad Javed, Muhammad Tahir, Ammara Kanwal, Madeeha	limiting the rose-ringed parakeet (psittacula krameri) damage on guava (psidium guajava) and mango (mangifera indica) with an ultrasonic sound player in a farmland of faislabad, pakistan	2013	2011-2020	mitigation	Pakistan	African Journal of Agricultural Research	8	6608-6614
76	Haque, A. K. M. Fazlul Broom, D. M.	experiments comparing the use of kites and gas bangers to protect crops from woodpigeon damage	1985	1981-1990	mitigation	UK	Agriculture, ecosystems & environment	12	219-228
77	Dhindsa, Manjit S. Sandhu, P. S. Saini, Harjeet K. Toor, H. S.	house crow damage to sprouting sunflower	1991	1991-2000	exclosure	India	International Journal of Pest Management	37	179-181
80	Holler, Nicholas R. Naquin, Howard P. Lefebvre, Paul W. Otis, David L. Cunningham, Donald J.	mesurol for protecting sprouting rice from blackbird damage in louisiana	1982	1981-1990	mitigation	USA	Wildlife Society Bulletin	10	165-170
82	Knittle, C. Edward Cummings, John L. Linz, George M. Besser, Jerome F.	an evaluation of modified 4-aminopyridine baits for protecting sunflower from blackbird damage	1988	1981-1990	mitigation	USA	Proceedings of the Vertebrate Pest Conference	13
85	Dolbeer, Richard A. Woronecki, Paul P. Bruggers, Richard L.	reflecting tapes repel blackbirds from millet, sunflowers, and sweet corn	1986	1981-1990	mitigation	USA	Wildlife Society Bulletin	15	418-425
88	Bailey, P. T. Smith, G.	methiocarb as a bird repellent on wine grapes	1979	1971-1980	mitigation	Australia	Australian Journal of Experimental Agriculture	19	247-250
89	Benjamini, L.	bait crops and mesurol sprays to reduce bird damage to sprouting sugar beets	1980	1971-1980	mitigation	Israel	Phytoparasitica	8	151-161
90	Besser, Jerome F., Guarino, Joseph L.	protection of ripening sunflowers from blackbird damage by baiting with avitrol fc corn chops-99s	1976	1971-1980	mitigation	USA	Bird Control Seminars Proceedings	72
91	Besser, J. F., Brady, D. J., Burst, T. L., Funderberg, T. P.	4-aminopyridine baits on baiting lanes protect sunflower fields from blackbirds	1984	1981-1990	mitigation	USA	Australian Journal of Experimental Agriculture and Animal Husbandry	19	247-250
94	Dolbeer, Richard A., Ingram, Charles R., Seubert, John L., Stickley Jr, Allen R., Mitchell, Robert T.	4-aminopyridine effectiveness in sweet corn related to blackbird population density	1976	1971-1980	mitigation	USA	The Journal of Wildlife Management	40	564-570
96	Bruggers, Richard L., Ruelle, Philippe	efficacy of nets and fibres for protecting crops from grain-eating birds in africa	1982	1981-1990	mitigation	Senegal	Crop Protection	1	55-65
106	Ingram, Charles R., Mitchell, Robert T., Stickley Jr, Allen R.	hopper box treatment of corn seed with methiocarb for protecting sprouts from birds	1973	1971-1980	mitigation	USA	Bird Control Seminars Proceedings	124	206-214
107	Mott, Donald F., Guarino, Joseph L., Schafer Jr, Edward W., Cunningham, Donald J.	methiocarb for preventing blackbird damage to sprouting rice	1976	1971-1980	mitigation	USA	Proceedings of the Vertebrate Pest Conference	7
108	Stickley Jr, Allen R., Mitchell, Robert T., Heath, Robert G., Ingram, Charles R., Bradley Jr, Edwin L.	a method for appraising the bird repellency of 4-aminopyridine	1972	1971-1980	mitigation	USA	The Journal of Wildlife Management	36	1313-1316
110	Stone, Charles P., Shake, William F., Langowski, David J.	reducing bird damage to highbush blueberries with a carbamate repellent	1974	1971-1980	mitigation	USA	Wildlife Society Bulletin	2	135-139
111	Tobin, Mark E., Dolbeer, Richard A.	status of mesurol as a bird repellent for cherries and other fruit crops	1987	1981-1990	mitigation	USA	3 - Third Eastern Wildlife Damage Control Conference	60
112	Tobin, Mark E., Dolbeer, Richard A., Webster, Carol M.	alternate-row treatment with the repellent methiocarb to protect cherry orchards from birds	1989	1981-1990	mitigation	USA	Crop Protection	8	461-465
113	Tobin, M. E., Woronecki, P. P., Dolbeer, R. A., Bruggers, R. L.	reflecting tape fails to protect ripening blueberries from bird damage	1988	1981-1990	mitigation	USA	Wildlife Society Bulletin	16	300-303
118	Stickley Jr, Allen R., Guarino, Joseph L.	a repellent for protecting corn seed from blackbirds and crows	1972	1971-1980	mitigation	USA	The Journal of Wildlife Management	36	150-152
120	Hothem, Roger L., DeHaven, Richard W.	raptor-mimicking kites for reducing bird damage to wine grapes	1982	1981-1990	mitigation	USA	Proceedings of the Vertebrate Pest Conference	10
121	Conover, Michael R.	behavioral techniques to reduce bird damage to blueberries: methiocarb and a hawk-kite predator model	1982	1981-1990	mitigation	USA	Wildlife Society Bulletin	10	211-216
122	Conover, Michael R.	protecting vegetables from crows using an animated crow-killing owl model	1985	1981-1990	mitigation	USA	The Journal of Wildlife Managemen	49	643-645
124	Dolbeer, Richard A., Ingram, Charles R., Stickley Jr, Allen R.	a field test of methiocarb efficacy in reducing bird damage to michigan blueberries	1973	1971-1980	mitigation	USA	Bird Control Seminars Proceedings	97
126	Tipton, Alan R., Rappole, John H., Kane, Arlo H., Flores, Rafael H., Johnson, David B., Hobbs, John, Schulz, Paul, Beason, S. L., Palacios, Joe	use of monofilament line, reflective tape, beach-balls and pyrotechnics for controlling grackle damage to citrus	1989	1981-1990	mitigation	USA	Great Plains Wildlife Damage Control Workshop Proceedings	413
130	Stickley Jr, Allen R.	two tests of the avian repellent, methiocarb, in michigan sweet cherry orchards	1973	1971-1980	mitigation	USA	Bird Control Seminars Proceedings	98
135	Johnson, M. D. Kellermann, J. L. Stercho, A. M.	pest reduction services by birds in shade and sun coffee in jamaica	2010	2001-2010	exclosure	Jamaica	Animal conservation	13	140-147
136	Karp, Daniel S. Mendenhall, Chase D. Sandi, Randi Figueroa Chaumont, Nicolas Ehrlich, Paul R. Hadly, Elizabeth A. Daily, Gretchen C.	forest bolsters bird abundance, pest control and coffee yield	2013	2011-2020	exclosure	Costa Rica	Ecology letters	16	1339-1347
137	Van Bael, Sunshine A. Bichier, Peter Greenberg, Russell	bird predation on insects reduces damage to the foliage of cocoa trees (theobroma cacao) in western panama	2007	2001-2010	exclosure	Panama	Journal of Tropical Ecology	23	715-719
138	Cassano, Camila Righetto Silva, Roberta Mariano Mariano-Neto, Eduardo Schroth, Gotz Faria, Deborah	bat and bird exclusion but not shade cover influence arthropod abundance and cocoa leaf consumption in agroforestry landscape in northeast brazil	2016	2011-2020	exclosure	Brazil	Agriculture, Ecosystems & Environment	232	247-253
144	Schaeckermann, Jessica Mandelik, Yael Weiss, Noam von Wehrden, Henrik Klein, Alexandra-Maria	natural habitat does not mediate vertebrate seed predation as an ecosystem dis-service to agriculture	2015	2011-2020	exclosure	Israel	Journal of Applied Ecology	52	291-299
146	McIvor, Donald E. Conover, Michael R.	impact of greater sandhill cranes foraging on corn and barley crops	1994	1991-2000	exclosure	USA	Agriculture, ecosystems & environment	49	233-237
147	Martinez-Salinas, Alejandra DeClerck, Fabrice Vierling, Kerri Vierling, Lee Legal, Luc Vilchez-Mendoza, Sergio Avelino, Jacques	bird functional diversity supports pest control services in a costa rican coffee farm	2016	2011-2020	exclosure	Costa Rica	Agriculture, Ecosystems & Environment	235	277-288
152	Koh, Lian Pin	birds defend oil palms from herbivorous insects	2008	2001-2010	exclosure	Malaysia	Ecological applications	18	821-825
154	Greenberg, R._x000D_ Bichier, P._x000D_ Angon, A. C._x000D_ MacVean, C._x000D_ Perez, R._x000D_ Cano, E.	the impact of avian insectivory on arthropods and leaf damage in some guatemalan coffee plantations	2000	1991-2000	exclosure	Guatemala	Ecology	81	1750-1755
155	Garfinkel, Megan B._x000D_ Minor, Emily S._x000D_ Whelan, Christopher J.	birds suppress pests in corn but release them in soybean crops within a mixed prairie/agriculture system	2020	2011-2020	exclosure	USA	The Condor	122	duaa009
156	Garcia, Daniel_x000D_ Minarro, Marcos_x000D_ Martinez-Sastre, Rodrigo	birds as suppliers of pest control in cider apple orchards: avian biodiversity drivers and insectivory effect	2018	2011-2020	exclosure	Spain	Agriculture, ecosystems & environment,	254	233-243
157	Fang, Qiang Chen, Ying-Zhuo Huang, Shuang-Quan	generalist passerine pollination of a winter-flowering fruit tree in central china	2012	2011-2020	exclosure	China	China. Annals of Botany	109	379-384
160	Denmead, Lisa H. Darras, Kevin Clouge, Yann Diaz, Patrick Grass, Ingo Hoffmann, Munir P. Nurdiansyah, Fuad Fardiansah, Rico Tscharntke, Teja	the role of ants, birds and bats for ecosystem functions and yield in oil palm plantations	2017	2011-2020	exclosure	Indonesia	Ecology	98	1945-1956
164	Johnson, Matthew D. Levy, Natalee J. Kellermann, Jherime L. Robinson, Dwight E.	effects of shade and bird exclusion on arthropods and leaf damage on coffee farms in jamaica's blue mountains	2009	2001-2010	exclosure	Jamaica	Agroforestry systems	76	139-148
166	Crawley, D. R. Bolen, E. G.	effect of tundra swan grazing on winter wheat in north carolina	2002	2001-2010	exclosure	USA	Waterbirds	25	162-167
167	Ali, M. P. Bari, M. N. Ahmed, N. Kabir, M. M. M. Afrin, S. Zaman, M. A. U. Haque, S. S. Willers, J. L.	rice production without insecticide in smallholder farmer's field	2017	2011-2020	mitigation	Bangladesh	Frontiers in environmental science	5	16
168	Tobin, Mark E. Dolbeer, Richard A. Webster, Carol M. Seamans, Thomas W.	Cultivar differences in bird damage to cherries	1990	1981-1990	mitigation	USA	Wildlife Society Bulletin	19	190-194
169	Wilson, E. Allen Leboeuf, Eugene A. Weaver, Keith M. Leblanc, Dwight J.	delayed seeding for reducing blackbird damage to sprouting rice in southwestern louisiana	1989	1981-1990	mitigation	USA	Wildlife Society Bulletin	17	165-171
169	Wilson, E. Allen Leboeuf, Eugene A. Weaver, Keith M. Leblanc, Dwight J.	delayed seeding for reducing blackbird damage to sprouting rice in southwestern louisiana	1989	1981-1990	exclosure	USA	Wildlife Society Bulletin	17	165-171
170	Hooks, Cerruti R. R. Pandey, Raju R. Johnson, Marshall W.	impact of avian and arthropod predation on lepidopteran caterpillar densities and plant productivity in an ephemeral agroecosystem	2003	2001-2010	exclosure	USA	Ecological Entomology	28	522-532
172	Martin, Emily A. Reineking, Bj02rn Seo, Bumsuk Steffan-Dewenter, Ingolf	natural enemy interactions constrain pest control in complex agricultural landscapes	2013	2011-2020	exclosure	South Korea	Proceedings of the National Academy of Sciences	110	5534-5539
174	Sow, Ahmadou Seye, Djiby Faye, Emile Benoit, Laure Galan, Maxime Haran, Julien Brevault, Thierry	birds and bats contribute to natural regulation of the millet head miner in tree-crop agroforestry systems	2020	2011-2020	exclosure	Senegal	Crop protection	132	105127
176	van Velden, Julia L._x000D_ Smith, Tanya_x000D_ Ryan, Peter G.	cranes and crops: investigating farmer tolerances toward crop damage by threatened blue cranes (anthropoides paradiseus) in the western cape, south africa	2016	2011-2020	attitude	South Africa	Environmental Management	58	972-983
178	Nevard, Timothy D._x000D_ Leiper, Ian_x000D_ Archibald, George_x000D_ Garnett, Stephen T.	farming and cranes on the atherton tablelands, australia	2019	2011-2020	attitude	Australia	Pacific Conservation Biolog	25	184-192
181	Laubhan, M. K._x000D_ Gammonley, J. H.	agricultural producers' perceptions of sandhill cranes in the san luis valley of colorado	2001	2001-2010	attitude	USA	Wildlife Society Bulletin	29	639-645
182	Jacobson, S. K._x000D_ Sieving, K. E._x000D_ Jones, G. A._x000D_ Van Doorn, A.	assessment of farmer attitudes and behavioral intentions toward bird conservation on organic and conventional florida farms	2003	2001-2010	attitude	USA	Conservation Biology	17	595-606
183	Coluccy, J. M._x000D_ Drobney, R. D._x000D_ Graber, D. A._x000D_ Sheriff, S. L._x000D_ Witter, D. J.	attitudes of central missouri residents toward local giant canada geese and management alternatives	2001	2001-2010	attitude	USA	Wildlife Society Bulletin	29	116-123
185	Spur, Natalija_x000D_ Pokorny, Bostjan_x000D_ Sorgo, Andrej	public willingness to participate in actions for crow management	2017	2011-2020	attitude	Slovenia	Wildlife Research	44	343-353
189	Bardenhagen, Chris J._x000D_ Howard, Philip H._x000D_ Gray, Steven A.	a bird's eye view: fruit grower interest in adoption of raptor nest boxes	2020	2011-2020	attitude	USA	Agroecology and Sustainable Food Systems	44	1384-1393
193	Coleman, J. D._x000D_ Spurr, E. B._x000D_ New Zealand Plant Protection Society Inc; New Zealand Plant, Protection_x000D_ Society, I. N. C.	farmer perceptions of bird damage and control in arable crops	2001	2001-2010	attitude	New Zealand	New Zealand Plant Protection	54	184-187
194	Spur, Natalija_x000D_ Pokorny, Bostjan_x000D_ Sorgo, Andrej	attitudes toward and acceptability of management strategies for a population of hooded crows (corvus cornix) in slovenia	2016	2011-2020	attitude	Slovenia	Anthrozoös	29	669-682
200	Simonsen, Caroline E._x000D_ Tombre, Ingunn M._x000D_ Madsen, Jesper	scaring as a tool to alleviate crop damage by geese: revealing differences between farmers' perceptions and the scale of the problem	2017	2011-2020	attitude	Norway	Ambio	46	319-327
201	Silva-Andrade, Horasa Lima_x000D_ de Andrade, Luciano Pires_x000D_ Muniz, Lauana Souza_x000D_ Telino-Junior, Wallace Rodrigues_x000D_ Albuquerque, Ulysses Paulino_x000D_ Lyra-Neves, Rachel Maria	do farmers using conventional and non-conventional systems of agriculture have different perceptions of the diversity of wild birds? implications for conservation	2016	2011-2020	attitude	Brazil	PLoS One	11	e0156307
204	Samson, Arockianathan_x000D_ Ramakrishnan, Balasundaram	population status, habitat selection and people's perception on pavo cristatus (aves: phasianidae) in sigur plateau, the nilgiris, tamil nadu, india	2018	2011-2020	attitude	India	Nature Conservation Research	3	80-87
205	Paranjpe, Dhanashree_x000D_ Dange, Priyanka	a tale of two species: human and peafowl interactions in human-dominated landscapes influence each other's behaviour	2020	2011-2020	attitude	India	bioRxiv	119	412254
206	Adesina, A. A._x000D_ Johnson, D. E._x000D_ Heinrichs, E. A.	rice pests in the ivory coast, west africa: farmer's perceptions and management strategies	1994	1991-2000	attitude	Côte dIvoire	International Journal of Pest Management	40	293-299
207	de Souza, Pricila Fatima_x000D_ Porfirio, Grasiela_x000D_ Herrera, Heitor Miraglia	perceptions and attitudes of urucum settlement residents about local wildlife	2019	2011-2020	attitude	Brazil	Anthrozoös	32	117-127
209	Mengistu, Girma_x000D_ Shimelis, Hussein_x000D_ Laing, Mark_x000D_ Lule, Dagnachew	assessment of farmers' perceptions of production constraints, and their trait preferences of sorghum in western ethiopia: implications for anthracnose resistance breeding	2019	2011-2020	attitude	Ethiopia	Acta Agriculturae Scandinavica, Section B—Soil & Plant Science	69	241-249
213	Bencin, Heidi_x000D_ Kioko, John_x000D_ Kiffner, Christian	local people's perceptions of wildlife species in two distinct landscapes of northern tanzania	2016	2011-2020	attitude	Tanzania	Journal for Nature Conservation	34	82-92
214	Guillem, E. E._x000D_ Barnes, A.	farmer perceptions of bird conservation and farming management at a catchment level	2013	2011-2020	attitude	UK	Land use policy	31	565-575
217	Eriksson, Louise_x000D_ Johansson, Maria_x000D_ Mansson, Johan_x000D_ Redpath, Steven_x000D_ Sandstrom, Camilla_x000D_ Elmberg, Johan	the public and geese: a conflict on the rise?	2020	2011-2020	attitude	Sweden	Human Dimensions of Wildlife	25	421-437
218	Wywialowski, Alice P.	agricultural producers' perceptions of wildlife-caused losses	1994	1991-2000	attitude	USA	Wildlife Society Bulletin	22	370-382
220	Echeverri, Alejandra_x000D_ Naidoo, Robin_x000D_ Karp, Daniel S._x000D_ Chan, Kai M. A._x000D_ Zhao, Jiaying	iconic manakins and despicable grackles: comparing cultural ecosystem services and disservices across stakeholders in costa rica	2019	2011-2020	attitude	Sweden	Ecological Indicators	106	105454
222	Lute, Michelle L._x000D_ Attari, Shahzeen Z.	public preferences for species conservation: choosing between lethal control, habitat protection and no action	2017	2011-2020	attitude	USA	Environmental Conservation	44	139-147
223	de Oliveira, Jose Valberto_x000D_ Lopes, Sergio de Faria_x000D_ Duarte Barboza, Raynner Rilke_x000D_ da Nobrega Alves, Romulo Romeu	to preserve, or not to preserve, that is the question: urban and rural student attitudes towards wild vertebrates	2019	2011-2020	attitude	Brazil	Environment, Development and Sustainability	21	1271-1289
224	Herrnstadt, Zachary_x000D_ Howard, Philip H._x000D_ Oh, Chi-Ok_x000D_ Lindell, Catherine A.	consumer preferences for "natural' agricultural practices: assessing methods to manage bird pests	2016	2011-2020	attitude	USA	Renewable Agriculture and Food Systems	31	516-523
226	Pradhan, Vikram_x000D_ Dar, M. A._x000D_ Rather, M. Maqbool_x000D_ Panwar, Monika_x000D_ Pala, Nazir A.	human-wildlife conflict in kitam bird sanctuary: perceptions and possible solutions	2012	2011-2020	attitude	India	Indian Forester	138	915
227	Songa, J. M._x000D_ Overholt, W. A._x000D_ Mueke, J. M._x000D_ Okello, R. O.	farmers' perceptions of aspects of maize production systems and pests in semi-arid eastern kenya: factors influencing occurrence and control of stemborers	2002	2001-2010	attitude	Kenya	International Journal of Pest Management	48	1-11
228	Hindman, Larry J._x000D_ Tjaden, Robert L.	awareness and opinions of maryland citizens toward chesapeake bay mute swans cygnus olor and management alternatives	2014	2011-2020	attitude	USA	Wildfowl	64	167-185
229	Cox, Daniel T. C._x000D_ Gaston, Kevin J.	likeability of garden birds: importance of species knowledge & richness in connecting people to nature	2015	2011-2020	attitude	UK	PloS one		e0141505
231	Charles, Kerry E._x000D_ Linklater, Wayne L.	the role of environmental engagement in tolerating urban bird problems	2015	2011-2020	attitude	New Zealand	Human Dimensions of Wildlife	20	99-111
235	Ismail, Nanees A._x000D_ Ahmed, Hanaa A.	knowledge, attitudes and practices related to avian influenza among a rural community in egypt	2010	2001-2010	attitude	Egypt	J Egypt Public Health Assoc	86	73-96
246	Oleksy, Ryszard Z. Ayady, Charles L. Tatayah, Vikash Jones, Carl Froidevaux, Jérémy S. P. Racey, Paul A. Jones, Gareth	the impact of the endangered mauritian flying fox pteropus niger on commercial fruit farms and the efficacy of mitigation	2018	2011-2020	mitigation	Mauritius	Oryx	55	114-121
247	Atteh, Oluwayomi D	nigerian farmers’ perception of pests and pesticides	1984	1981-1990	attitude	Nigeria	International Journal of Tropical Insect Science	5	213-220
248	Clergeau, Phillipe Mennechez, Gwanaelle Sauvage, Andre Lemoine, Agnes	human perception and appreciation of birds: a motivation for wildlife conservation in urban environments of france	2001	2001-2010	attitude	France	Avian ecology and conservation in an urbanizing world		69-88
249	Litsinger, JA Canapi, B Alviola, A	farmer perception and control of rice pests in solana, cagayan valley, a pre-green revolution area of the philippines	1982	1981-1990	attitude	Philippines	Philippine Entomologist	5	373-383
250	Litsinger, James A. Libetario, Edgar M. Canapi, Bernard L.	eliciting farmer knowledge, attitudes, and~practices in the development of integrated pest management programs for rice in asia	2009	2001-2010	attitude	Philippines	ntegrated Pest Management: Dissemination and Impact	2	119-273
251	Martinez-Sastre, Rodrigo Garcia, Daniel Minarro, Marcos Martin-Lopez, Berta	farmers' perceptions and knowledge of natural enemies as providers of biological control in cider apple orchards	2020	2011-2020	attitude	Spain	Journal of Environmental Management	266	110589
252	Canavelli, Sonia B. Swisher, Marilyn E. Branch, Lyn C.	factors related to farmers' preferences to decrease monk parakeet damage to crops	2013	2011-2020	attitude	﻿Argentina	Human Dimensions of Wildlife	2	124-137
253	Lentijo, Gloria M. Hostetler, Mark E.	effects of a participatory bird census project on knowledge, attitudes and behaviors of coffee farmers in colombia	2013	2011-2020	attitude	Colombia	Environment, development and sustainability	15	199-223
254	Shao-Shi, Li GuoYu-Jie, Hu Guc-Wen Di-Yun, Liang	pest management practices of rice farmers in hunan, china	1997	1991-2000	attitude	China	Pest Management of Rice Farmers in Asia		53-62
256	Meenakanit, L Vongsaroj, P	farmers’ perceptions and practices in weed management in thailand	1997	1991-2000	attitude	Thailand	Pest Management of Rice Farmers in Asia		185-200
257	Petracci, Pablo F.; Zalba, Sergio M.; Delhey, Valdemar; Darrieu, Carlos A.	Effects of Upland Goose (Chloephaga picta) grazing on wheat (Triticum durum) crops	2016	2011-2020	exclosure	﻿Argentina	Ornitologia neotropical	27	169-180
